# Supplementary material for: An integrated bioinformatic investigation of kallikrein gene family members in kidney renel cell carcinoma
Source: PLoS One. 2024 Aug 8;19(8):e0305070. doi: 10.1371/journal.pone.0305070 (PMC11309392; doi:10.1371/journal.pone.0305070)
Supplement: S1 File — (ZIP) [file pone.0305070.s002.zip]

Archive with 4 entries (4 files):
- demo.R/immune infiltration.txt
- demo.R/prognosis.txt
- demo.R/single-gene GSEA.txt
- demo.R/transcriptional levels.txt
