# Supplementary material for: An integrated bioinformatic investigation of kallikrein gene family members in kidney renel cell carcinoma
Source: PLoS One. 2024 Aug 8;19(8):e0305070. doi: 10.1371/journal.pone.0305070 (PMC11309392; doi:10.1371/journal.pone.0305070)
Supplement: S1 File — (ZIP) [file pone.0305070.s002.zip › demo.R/single-gene GSEA.txt]

library(DESeq2)

metadata <- read.table("~/metadata.txt", header = T, row.names = T)
head(metadata)
#                               gene     expr
# TCGA-2F-A9KO-01A-11R-A38B-07 ERBB3 6.122929
# TCGA-2F-A9KP-01A-11R-A38B-07 ERBB3 6.819905
# TCGA-2F-A9KQ-01A-11R-A38B-07 ERBB3 6.317680
# TCGA-2F-A9KR-01A-11R-A38B-07 ERBB3 6.429715
# TCGA-2F-A9KT-01A-11R-A38B-07 ERBB3 6.684692
# TCGA-2F-A9KW-01A-11R-A38B-07 ERBB3 6.175373
metadata$group <- ifelse(metadata$expr >= median(metadata$expr), "High", "Low")
metadata$group <- factor(metadata$group, levels = c("Low", "High"))

data <- read.table("~/data.txt", header = T, row.names = T)
head(data[,1:3])
#                 TCGA-5N-A9KI-01A-31R-A42T-07 TCGA-GD-A2C5-01A-12R-A180-07 TCGA-ZF-AA52-01A-12R-A39I-07
# ENSG00000000003                         6183                        11377                         2303
# ENSG00000000005                            2                            2                            1
# ENSG00000000419                         2637                         2798                         1807
# ENSG00000000457                          773                         1598                          508
# ENSG00000000460                          394                         1261                          218
# ENSG00000000938                          494                          320                          439

dds <- DESeqDataSetFromMatrix(data, metadata, design= ~ group)
dds <- DESeq(dds) 
results(dds)
# log2 fold change (MLE): group High vs Low 
# Wald test p-value: group High vs Low 
# DataFrame with 60488 rows and 6 columns
# baseMean      log2FoldChange             lfcSE                stat             pvalue
# <numeric>           <numeric>         <numeric>           <numeric>          <numeric>
# ENSG00000000003.13     4391.95530425373   0.184730614945186 0.487878888233986   0.378640312996265  0.704954981842479
# ENSG00000000005.5      3.18739306369317   0.573159969122443  1.33500383959067   0.429332075403005 

library(clusterProfiler)
library(org.Hs.eg.db) ## org.Mm.eg.db
library(msigdbr)

data <- read.table("~/file.txt", header = T)
head(data)
#       id    logFC
# 1   NAT1 2.921874
# 2  ADH1B 2.104560
# 3  BIRC5 2.879421
# 4   AQP9 2.918583
# 5 BCL2A1 2.116960
# 6   BMP4 2.334144
gene_ids = bitr(geneID = data$id, fromType = "SYMBOL", 
                toType = "ENTREZID", OrgDb = "org.Hs.eg.db")
head(gene_ids)
#   SYMBOL ENTREZID
# 1   NAT1        9
# 2  ADH1B      125
# 3  BIRC5      332
# 4   AQP9      366
# 5 BCL2A1      597
# 6   BMP4      652
gene_ids <- gene_ids[!duplicated(gene_ids$SYMBOL),]
tmp <- merge(gene_ids, data, by.x = "SYMBOL", by.y = "id")
geneList <- tmp$value
names(geneList) <- tmp$ENTREZID
geneList <- sort(geneList, decreasing = T)

## extract reference gene dataset
geneSet <- msigdbr(species = "Homo sapiens", category = "C2") 
geneSet <- geneSet[, c("gs_name", "entrez_gene")]

set.seed(2021)
gsea <- GSEA(geneList = geneList, 
             TERM2GENE = geneSet, 
             pvalueCutoff = 0.3,
             seed = T)
gsea
# #
# # Gene Set Enrichment Analysis
# #
# #...@organism 	 UNKNOWN 
# #...@setType 	 UNKNOWN 
# #...@geneList 	 Named num [1:12444] 4.57 4.51 4.42 4.14 3.88 ...
# - attr(*, "names")= chr [1:12444] "4312" "8318" "10874" "55143" ...
# #...nPerm 	 1000 
# #...pvalues adjusted by 'BH' with cutoff <0.3 
# #...2251 enriched terms found
# 'data.frame':	2251 obs. of  11 variables:
#   $ ID             : chr  "BONOME_OVARIAN_CANCER_SURVIVAL_SUBOPTIMAL_DEBULKING" "BROWNE_HCMV_INFECTION_48HR_DN" "REACTOME_SIGNALING_BY_RECEPTOR_TYROSINE_KINASES" "NAKAMURA_TUMOR_ZONE_PERIPHERAL_VS_CENTRAL_DN" ...
# $ Description    : chr  "BONOME_OVARIAN_CANCER_SURVIVAL_SUBOPTIMAL_DEBULKING" "BROWNE_HCMV_INFECTION_48HR_DN" "REACTOME_SIGNALING_BY_RECEPTOR_TYROSINE_KINASES" "NAKAMURA_TUMOR_ZONE_PERIPHERAL_VS_CENTRAL_DN" ...
# $ setSize        : int  485 460 465 490 483 435 446 452 455 418 ...
# $ enrichmentScore: num  -0.398 -0.388 -0.332 -0.351 -0.33
