# Supplementary material for: An integrated bioinformatic investigation of kallikrein gene family members in kidney renel cell carcinoma
Source: PLoS One. 2024 Aug 8;19(8):e0305070. doi: 10.1371/journal.pone.0305070 (PMC11309392; doi:10.1371/journal.pone.0305070)
Supplement: S1 Raw data — (ZIP) [file pone.0305070.s003.zip]

Archive with 23 entries (23 files):
- KIRC immune infiltration/KLK1.xlsx
- KIRC immune infiltration/KLK10.xlsx
- KIRC immune infiltration/KLK11.xlsx
- KIRC immune infiltration/KLK12.xlsx
- KIRC immune infiltration/KLK13.xlsx
- KIRC immune infiltration/KLK14.xlsx
- KIRC immune infiltration/KLK15.xlsx
- KIRC immune infiltration/KLK2.xlsx
- KIRC immune infiltration/KLK3.xlsx
- KIRC immune infiltration/KLK4.xlsx
- KIRC immune infiltration/KLK5.xlsx
- KIRC immune infiltration/KLK6.xlsx
- KIRC immune infiltration/KLK7.xlsx
- KIRC immune infiltration/KLK8.xlsx
- KIRC immune infiltration/KLK9.xlsx
- KIRC_clinical_CELL_supplemental.xlsx
- KIRC_clinical_raw.xlsx
- KIRC_ranseq_tpm_TCGA.txt
- KIRC_single-gene GSEA analysis/KLK1_LogFC.xlsx
- KIRC_single-gene GSEA analysis/KLK13_LogFC.xlsx
- KIRC_single-gene GSEA analysis/KLK14_LogFC.xlsx
- KIRC_single-gene GSEA analysis/KLK6_LogFC.xlsx
- KIRC_single-gene GSEA analysis/KLK7_LogFC.xlsx
