# Supplementary material for: An integrated bioinformatic investigation of kallikrein gene family members in kidney renel cell carcinoma
Source: PLoS One. 2024 Aug 8;19(8):e0305070. doi: 10.1371/journal.pone.0305070 (PMC11309392; doi:10.1371/journal.pone.0305070)
Supplement: S1 Raw data — (ZIP) [file pone.0305070.s003.zip › KIRC_single-gene GSEA analysis/KLK1_LogFC.xlsx]

## Sheet: Sheet 1
gene_name	log2FoldChange
TSPAN6	0.0220415
TNMD	0.267044
DPM1	0.146926
SCYL3	0.0394791
C1orf112	0.159766
FGR	0.0495749
CFH	0.646252
FUCA2	0.0552498
GCLC	0.0307718
NFYA	0.0086097
STPG1	-0.157444
NIPAL3	-0.18849
LAS1L	0.0408085
ENPP4	-0.155319
SEMA3F	-0.175981
CFTR	3.40666
ANKIB1	-0.172612
CYP51A1	0.0934942
KRIT1	-0.00820958
RAD52	0.0506556
MYH16	0.840281
BAD	0.0927684
LAP3	0.171366
CD99	0.133135
CD99
HS3ST1	0.156712
AOC1	-0.394314
WNT16	1.27008
HECW1	0.596315
MAD1L1	0.193369
LASP1	-0.0111495
SNX11	0.0603318
TMEM176A	-0.218044
M6PR	0.072029
KLHL13	0.251449
CYP26B1	0.0155005
ICA1	0.374046
DBNDD1	0.00181039
ALS2	-0.0651938
CASP10	-0.0193992
CFLAR	-0.207463
TFPI	-0.00195671
NDUFAF7	0.0305033
RBM5	0.0680421
MTMR7	-0.0428257
SLC7A2	0.278325
ARF5	0.166531
SARM1	-0.191474
POLDIP2	0.0712419
PLXND1	-0.0999716
AK2	-0.0764315
CD38	0.678282
FKBP4	0.28034
KDM1A	0.104555
RBM6	0.126308
CAMKK1	-0.0803163
RECQL	0.00833105
VPS50	0.0657901
HSPB6	0.791662
ARHGAP33	-0.0874296
NDUFAB1	0.229003
PDK4	-0.864479
SLC22A16	0.405941
ZMYND10	0.226906
ABCB5	0.153614
ARX	0.70066
SLC25A13	-0.0836654
ST7	0.135242
CDC27	0.00501159
SLC4A1	4.61624
CALCR	-0.173415
HCCS	0.413792
DVL2	0.0671135
PRSS22	2.01957
UPF1	-0.00293516
SKAP2	-0.0778482
SLC25A5	0.798901
MCUB	0.34715
HOXA11	0.872976
POLR2J	0.251831
DHX33	-0.0204906
MEOX1	0.374046
THSD7A	0.881518
LIG3	0.0381239
RPAP3	0.0908455
ACSM3	-0.212249
REXO5	0.107209
CIAPIN1	0.164798
SPPL2B	-0.021449
FAM214B	0.111214
COPZ2	0.225452
PRKAR2B	0.483548
MSL3	0.174175
CREBBP	-0.0804263
TSPOAP1	-0.0903013
MPO	0.822915
PON1	0.760304
GCFC2	-0.0925712
WDR54	-0.136188
CROT	0.113612
ABCB4	-0.103952
KMT2E	-0.132968
RHBDD2	0.238982
SOX8	1.00835
IBTK	-0.070745
ZNF195	0.0117552
MYCBP2	0.00626079
FBXL3	-0.0850527
ITGAL	0.297715
PDK2	-0.305733
ITGA3	0.29926
ZFX	-0.00203849
LAMP2	0.0933485
ITGA2B	0.407179
ASB4	-0.339868
GDE1	0.507918
REX1BD	0.322086
CRLF1	0.6257
OSBPL7	0.188335
TMEM98	0.047871
YBX2	0.104611
KRT33A	0.920143
MAP3K14	-0.141396
ABCC8	0.665865
CACNG3	0.686212
TMEM132A	0.622497
AP2B1	0.00111298
TAC1	2.05036
ZNF263	0.025758
CX3CL1	-0.453656
SPATA20	0.06639
CACNA1G	0.996504
TNFRSF12A	0.0613006
DLX6	0.180651
MAP3K9	0.751223
RALA	0.253683
BAIAP2L1	1.10904
KDM7A	-0.0230196
ETV1	0.527864
AGK	0.133524
ALDH3B1	0.0755873
TTC22	-0.387694
PHTF2	0.116825
CCL26	1.40329
FARP2	-0.0614574
USH1C	-0.411131
GGCT	0.21835
DBF4	0.625634
TBXA2R	-0.173005
IFRD1	0.231509
LGALS14	1.27352
COX10	0.123208
GTF2IRD1	0.137682
PAF1	-0.0285816
VPS41	0.0592631
ARHGAP44	0.415838
ELAC2	0.11776
SCIN	1.05136
ARSD	-0.0607556
PNPLA4	0.0122724
MYH13	0.417019
ADIPOR2	0.185673
CDKL3	-0.0229651
UPP2	0.198249
PRSS21	1.15319
MARK4	0.0261572
PROM1	-0.0588869
CCDC124	-0.00963859
CEACAM21	0.458109
PAFAH1B1	-0.019323
NOS2	-0.163615
DNAH9	0.488558
KIAA0100	0.0425266
SLC13A2	0.913787
GAS7	0.323298
TRAPPC6A	0.159303
MATK	0.0668727
CEACAM7	2.55997
CD79B	0.216287
SCN4A	-0.77701
ST7L	-0.0934616
TKTL1	-0.0206105
PAX6	2.18782
RPUSD1	0.160693
RHBDF1	0.220778
LUC7L	0.146456
CACNA2D2	0.275942
BAIAP3	-0.182395
TSR3	0.0528907
PIGQ	0.177581
CRAMP1	0.0781299
TEAD3	0.134561
SELE	0.625985
DNAJC11	-0.103822
FMO3	0.593576
MYLIP	-0.332293
NOX1	-0.0577206
E2F2	0.472797
PSMB1	0.095431
SYN1	0.809342
JARID2	-0.0326554
CDKL5	-0.295163
CAMK1G	0.370678
CDK11A	-0.0603611
NADK	0.112416
TFAP2B	2.54827
TFAP2D	0.917134
DLEC1	0.077029
CYTH3	0.0904666
ADAM22	-0.22122
SYPL1	-0.0173635
CYB561	-0.0301853
SPAG9	-0.275425
CELSR3	0.497645
AASS	-0.188105
PLEKHG6	-0.1847
SS18L2	0.215819
MPND	-0.0829143
MGST1	0.0781682
CRY1	-0.139607
PGLYRP1	0.0879625
NFIX	-0.00742379
ST3GAL1	0.292235
MMP25	0.211735
IL32	-0.2452
PKD1	-0.0505727
MAPK8IP2	0.212614
MED24	0.0204624
RHOBTB2	0.163341
HEATR5B	-0.207605
SEC62	-0.0786149
RPS20	0.2442
CSDE1	-0.0947666
UBE3C	0.166835
REV3L	-0.159049
TENM1	-0.539787
PAX7	0.326976
MASP2	-0.26906
IYD	0.234348
FAM76A	-0.134746
TRAF3IP3	0.321264
POMT2	0.0170998
VTA1	-0.0237515
MLXIPL	-0.423593
BAZ1B	0.0559376
RANBP9	0.109041
ETV7	0.0162857
SPRTN	-0.0560517
EEF1AKNMT	0.0784699
DYRK4	0.172254
ZNF207	0.0376349
UQCRC1	0.433416
STARD3NL	-0.0606284
CD9	0.62296
HHATL	5.53559
NCAPD2	0.358058
IFFO1	0.141571
GIPR	0.707372
PHF7	0.364452
SEMA3G	-0.245231
NISCH	0.152428
STAB1	0.170167
FUZ	-0.109344
SLC6A13	-0.670082
IDS	0.0824194
PRSS3	1.90618
ZNF200	0.0692258
CD4	0.265689
LRRC23	-0.107129
BTK	0.265792
HFE	-0.0340328
SCMH1	-0.161416
FYN	-0.215215
HIVEP2	-0.139987
FMO1	-0.358916
ELOA	-0.0245088
LYPLA2	0.0474187
CLCN6	-0.201866
MRC2	0.87676
NME1-NME2
SLC6A7	0.948854
TSPAN9	-0.141075
BTBD7	-0.17769
APBA3	0.00892927
MKS1	0.0451401
ABHD5	0.129693
ANOS1	0.33679
AKAP8L	0.154727
MBTD1	-0.195462
UTP18	0.0692418
RNF216	0.142969
TTC19	-0.0752152
PTBP1	-0.00899827
DPF1	0.640034
SYT7	1.9556
LARS2	0.463568
PIK3C2A	-0.0842904
PLAUR	0.663784
ANLN	0.844467
WIZ	0.0425321
RABGAP1	-0.100774
DCN	1.41425
QPCTL	0.0745607
PPP5C	0.0716019
CEP68	-0.222224
MAP4K3	0.108037
ZBTB32	0.306209
TYROBP	0.276643
TMEM159	-0.204856
GABRA3	1.08078
BRCA1	0.11356
ERCC1	0.0811154
CD22	0.986008
SEMA3B	0.309484
MBTPS2	0.0145592
PRICKLE3	0.246834
LTF	0.693146
EXTL3	-0.0680897
NR1H4	-0.135951
ELOVL5	0.0987276
ALOX5	0.439509
KDM5D	0.130438
CALCOCO1	-0.0714921
UBR7	-0.074694
MAP4K5	-0.104632
EHD3	-0.14973
PSMC4	0.144495
MAN2B2	0.169144
SLC7A14	1.54457
CLDN11	1.06906
SLC25A39	0.541713
MVP	-0.0879184
NUB1	0.128373
PGM3	-0.0319558
RWDD2A	-0.0387991
CLK1	-0.108934
POLR3B	0.229823
ANGEL1	0.2146
RNF14	0.0649767
DNASE1L1	0.131328
DDX11	0.106324
HEBP1	0.193348
GPRC5A	1.22328
MAMLD1	-0.00140787
CD6	0.472623
TACC3	0.511372
UFL1	-0.16373
POLA2	0.29893
ZC3H3	0.119555
CAPN1	0.134763
ACP3	1.20954
MDH1	0.158833
SLC30A9	0.0709707
MTMR11	-0.348969
COX15	-0.0859976
CCDC88C	-0.00683637
YAF2	0.243935
ZMYND11	-0.0646579
WAS	0.290345
DPEP1	-0.172281
BID	0.159238
MATR3	-0.319907
NPC1L1	0.910256
XYLT2	0.0186966
RGPD5	-0.14085
STMN4	0.232212
NUDCD3	0.0653654
ISL1	1.49616
CHDH	-0.40549
IL20RA	2.66763
CLCA1	1.4576
CLCA4	-0.0608038
GLT8D1	0.220681
ATP2C1	0.0491424
IGF1	1.25733
SLC38A5	2.07888
RALBP1	0.0296355
RUFY3	0.120855
CNTN1	1.24945
SLC11A1	0.253096
WWTR1	-0.205612
AGPS	-0.243276
ZNF806	0.63773
CXorf56	0.0172885
ATP1A2	0.117492
TTC27	-0.0561324
ZNF582	0.236321
VSIG2	0.5757
PHLDB1	-0.0206495
MARCO	0.824566
CYP24A1	0.287621
PRDM11	-0.0105296
SYT13	0.697703
SNAI2	0.355103
CD74	0.105272
HGF	1.1376
ZRANB1	-0.0210438
NCDN	0.051826
ADGRA2	-0.0630577
CCT8L1P	0.462273
ZFP64	0.152577
MNAT1	0.110688
SAMD4A	0.076552
RUNX3	0.181594
MRE11	-0.0449675
PLEKHB1	1.00783
SERPINB1	0.101506
CYP3A43	0.109159
SLC7A9	-0.600848
SPAST	-0.0107635
NRXN3	0.347666
OSBPL5	0.134967
AQR	-0.0397169
CPS1	1.12043
C8B	2.14731
FHL1	-0.346349
RTF2	0.0347082
GABRA1	1.14939
NLRP2	1.02996
SLC45A4	-0.0615964
RNF10	0.157183
ZNF839	-0.0133995
ZDHHC6	-0.0984665
GRAMD1B	0.361366
RNH1	0.065447
NDUFS1	0.042387
RB1CC1	0.0855833
ERP44	0.0440989
ALAS1	0.508107
BIRC3	0.145822
AKAP11	-0.112711
GLRX2	0.0588151
SNAPC1	0.0796324
DERA	-0.0521662
STRAP	0.200395
ABCC2	0.045489
DEF6	0.362178
PLEKHO1	0.242833
GCLM	-0.18354
UBR2	-0.0861157
EHD2	-0.207855
DEPDC1	0.683403
CCDC28A	-0.0349161
RRAGD	0.203507
HSF2	0.108535
PHF20	0.0254966
HSD17B6	1.08258
NR1H3	0.122145
TYMP	0.206407
NCAPH2	0.0568464
TOMM34	0.230567
SEC63	-0.0797468
KPNA6	-0.0550243
VIM	-0.00403287
RTEL1-TNFRSF6B	-0.0994029
FAS	-0.030584
RNASET2	-0.0641752
CD44	0.761797
KCNG1	1.61739
AGPAT4	-0.0153172
SLAMF7	0.75819
BTN3A1	-0.0258754
MIPEP	0.094405
PRKCH	-0.102402
INSRR	2.52664
IFNGR1	0.00368459
B4GALT7	0.243188
SH2D2A	0.433465
VRK2	0.000251134
TNFRSF1B	0.119033
VEZT	0.0698362
POU2F2	0.452109
BRD9	0.127242
SNX1	-0.0215801
TBPL1	0.193978
ARNTL2	0.528885
BCLAF1	-0.0755389
SLC39A9	0.0309938
ANK1	-0.222651
IBSP	1.10673
TFB1M	0.0562634
RABEP1	0.0661216
HMGB3	0.657699
NUP160	-0.106913
BAK1	0.217801
MUSK	0.487716
IKZF2	-0.145173
GRN	0.262509
FAM13B	-0.0669957
ARHGAP31	-0.179243
CENPQ	0.194122
SARS1	0.0421238
RANBP3	0.0750896
ARID4A	-0.275986
EIPR1	0.122026
PNPLA6	0.154119
IFT88	-0.251715
ALG1	0.168906
ZCCHC8	-0.0498304
ABCF2	0.199899
CHPF2	0.288398
LRRC7	-0.597894
FUT8	0.209199
UBA6	0.189251
GAB2	0.0966783
ATP6V0A1	-0.174124
PIAS1	-0.0264652
SLC4A7	-0.142414
APBA2	0.686979
MAP2K3	-0.126446
EFCAB1	0.259686
TMSB10	0.15519
ASTE1	-0.0710077
RNF19A	-0.00137265
PEX3	-0.0997126
GABARAPL2	0.125178
MYOC	-0.447951
SH3YL1	-0.403045
FAM136A	0.0275536
VCL	0.0442848
DEPDC1B	0.677904
DAPK2	0.437772
NSMAF	0.196325
ADSS2	0.0779353
STAP1	3.84772
TIMP2	0.311838
RFC1	-0.0488364
TBC1D23	0.106405
CUL3	-0.096092
MYOM2	-0.0704638
OTC	0.894681
CYP46A1	-0.0325009
ZZZ3	0.0275767
SLC18A1	0.262114
USP2	-0.318891
CASR	0.402415
TUBG2	0.0208095
RPL26L1	0.243058
FLT4	-0.389042
NSUN2	0.0227556
FBXO42	-0.0770926
MFAP3	-0.155905
MRI1	-0.206014
METTL1	0.0780338
HOXC8	0.00434354
AGA	0.0625816
PI4K2B	-0.0712657
BOD1L1	-0.0811923
MAT2B	-0.0393957
TLL1	-0.517024
EDC4	0.051791
TRIO	0.0584378
VCAN	0.225978
CLEC16A	0.30225
MSR1	0.222807
CDH1	0.312076
MTREX	-0.075649
DNAH5	-0.156335
ZFYVE16	-0.1411
RIPOR1	-0.0500722
C6	-0.675933
RAI14	-0.101577
SOX30	0.126846
PNKP	0.232921
BEST2	0.625142
PHLPP2	0.0468569
SPDL1	0.16943
STAU2	0.10562
SLC66A1	0.0767974
CTNS	0.0769423
RTN4R	0.596816
PHF23	0.0493344
CDH10	0.58723
INPP4A	0.262779
RAB27B	1.26251
PSMA4	0.157879
MYO16	2.21347
LSG1	0.12528
PARP3	0.358926
TNC	0.622141
THAP3	0.058334
RIPOR3	-0.430568
TDP1	0.0589791
AIFM2	0.112648
C2orf83	1.68981
SPATA7	-0.0842991
MED17	-0.0646928
RETSAT	-0.162018
CAPG	0.507663
AP2S1	0.227615
USH2A	0.382946
ZPBP	1.06301
TG	0.834184
ADAM28	0.0657118
BARX2	-0.555845
DCUN1D1	0.0882182
JADE2	-0.0540843
ZIC2	3.07577
LCP2	0.155956
TRIT1	-0.0221985
ADRB1	1.94082
GUCA2B	-0.288504
CUL7	0.0107544
CTNNA1	-0.130996
PHKA2	-0.403818
CNTLN	-0.220535
EPHA3	0.172732
HSPA5	0.092305
DSG2	0.297766
GEMIN8	-0.110417
OFD1	-0.0520485
GPM6B	0.0688573
MAGEC2	3.5697
PREX2	-0.180393
WDR37	-0.0463017
YTHDC2	-0.111693
CTPS2	0.0296667
ATP6V1H	0.450223
POLR2B	0.0482646
FAM214A	-0.0626006
ARAP2	-0.137016
TPR	-0.0324733
CP	0.343653
KATNIP	0.114495
DTNBP1	-0.100496
XK	1.01637
ANO2	-0.250522
C12orf4	0.0973626
SCML1	0.116545
WWC3	-0.0134079
ARHGAP6	0.332414
FAM184B	1.3248
MAP4	0.0865458
GOPC	-0.0607709
ROS1	3.09348
USP28	0.138312
HDAC9	0.0747307
TSPAN17	0.218021
NOP16	0.00520631
CC2D2A	-0.294708
RRM2B	0.0969598
ZNF800	-0.0493945
TNFRSF17	1.81013
SNX29	-0.250377
LMO3	0.440677
MRPS10	0.163191
GUCA1A	0.472997
RSF1	-0.110752
VPS13D	0.0403738
CELF2	0.371649
FAM120A	-0.0694524
R3HDM1	0.0686721
COL9A2	0.323582
KITLG	0.129153
ERCC8	0.0169178
ADAMTS6	0.46693
H6PD	-0.10411
VAMP3	-0.113853
PER3	-0.391599
UTS2	0.520771
TNFRSF9	0.239941
EPN3	2.58297
LTBP1	0.403058
RCN1	0.300413
ELN	0.300324
RFC2	0.0763899
ARID1B	-0.0182386
CLPTM1L	-0.180558
NEDD4L	0.653426
FOXP3	0.623493
PPP1R3F	0.237408
HEXB	0.104938
PTCD2	-0.0425316
NEXMIF	0.326969
JKAMP	-0.0201437
DKK3	0.122934
ARHGEF5	0.184139
NFE2L3	0.23418
MCUR1	0.00286817
LIMA1	0.220253
LETMD1	0.151796
SLC4A8	0.359597
LAMC3	-0.219701
PTGER3	0.0072163
TNIP3	0.715998
MAPK9	-0.0116647
COL23A1	-0.552537
BCAR1	0.0683486
FAM160A2	-0.114901
HERPUD1	0.0814834
HOMER3	0.062914
RAD51	0.489164
POLQ	0.609223
PIK3CB	-0.185623
CYBA	0.234917
THOC3	0.124566
HEBP2	0.118251
MPHOSPH9	0.116338
PLEKHA5	-0.119509
PRSS8	0.0571926
SIKE1	-0.0411408
RRP12	0.0596158
FNIP2	0.172941
MSMO1	0.224561
TTC17	-0.00703941
ALX4	0.11935
FSTL4	0.436233
FOXN3	-0.0375272
METTL24	-0.428304
AKR7A2	-0.207492
MRTO4	-0.00411819
NNAT	0.135868
USE1	-0.0457314
MCF2L2	0.887702
NRIP2	-0.250027
LAMA3	0.475143
AP5M1	0.25644
ANAPC4	0.0431046
KCNQ1	0.620574
TRAPPC3	0.0416812
THRAP3	-0.0288931
PHPT1	0.060694
ENTPD2	-0.470124
LY75	0.162298
ARID4B	-0.0772784
OPN3	0.26901
SDCCAG8	-0.00117648
PTPRN	0.8748
HHAT	-0.00280785
KIF1B	-0.227766
FOXC1	0.184948
TBC1D22A	0.0827464
SYNE2	-0.216809
PLEKHH1	0.128328
ATP9A	0.276003
SPO11	0.601597
CBLN4	-0.0508194
CHRDL2	0.887876
FAM168A	-0.0536183
RELT	0.343693
GALC	-0.201676
NOP58	-0.0188332
SZRD1	0.00660111
KCNH2	1.44552
CUL1	0.141276
FAM114A2	-0.0540166
CYFIP2	-0.100385
TAB2	0.135788
GINM1	-0.0710043
EIF2AK2	-0.0805382
USP36	0.0121742
KMT2C	-0.049228
MCOLN3	0.966501
CCDC85A	-0.567096
PUM2	-0.0278894
MRPL43	0.0496014
ITIH4	0.902911
ITIH1	1.98657
HPF1	0.0227083
ZFR	-0.00286358
ZNF280C	0.0832941
NPFFR2	2.09918
PHF21B	0.970478
TRAF1	0.0942081
RC3H2	-0.0977412
IL17RB	-0.322748
TRAF3IP2	-0.0553682
GYG2	1.56247
DCBLD2	0.93971
SERPINB3	0.993942
SOAT1	0.398781
PKP2	-0.134121
MSH4	0.30718
F7	1.89278
GDI2	-0.00498786
PRDM1	-0.0601578
ATG5	0.171212
TMCC3	-0.401637
PITHD1	0.0986406
MTA3	0.062595
USP13	-0.054464
ATP11B	-0.0772329
LAMC2	0.877323
CDK14	-0.164753
SEC61A1	0.210817
PPP1R12A	-0.0022724
RASGRF1	0.836779
CAMK2B	0.809512
CROCC	-0.036079
POLR3E	0.108504
ATP2B4	-0.0315456
ZC3H11A	-0.0153222
RIOK2	-0.065456
YIPF1	0.196465
NDC1	0.0887938
DGKG	0.482056
FLYWCH1	0.0513475
UNKL	0.0790067
TBXAS1	0.175937
PARP12	0.0464057
ALDH18A1	0.123515
TARBP1	0.00416728
GATB	0.0435858
MXD1	0.122344
CDK17	-0.11597
DNAJC25	-0.00462682
SLC2A3	0.243876
PSD	0.577265
CTDP1	0.0923097
YBX3	0.00786457
STYK1	0.646748
WNK1	0.235716
RPS17P5	0.632267
CCAR1	-0.0106393
OGFR	0.0457061
GNA15	0.456402
CREB3L3	-0.481776
PIGV	-0.151335
PTPRU	-0.102915
SNRNP40	0.10211
RIMBP2	0.95336
COL11A1	1.46582
QSER1	-0.0672572
MPC1	0.389959
ACAA1	0.0122295
BCAT1	0.749966
HDAC7	0.0361419
LZTS1	-0.0499445
PRDM6	0.398043
WNT8A	0.549134
SPAG4	-0.0960157
NCKAP1	-0.0961681
MRPS35	0.19921
GUCY1B1	-0.0962113
SFSWAP	-0.0263879
TNK2	0.0559267
MON2	-0.0805048
CDH3	1.7781
ARSF	-0.737591
GPBP1	-0.0498135
DGAT2	0.52456
ZNF112	-0.121549
CS	0.233259
LTK	1.22059
MRPS24	0.349402
ELMO2	0.215734
WAPL	-0.0449911
VMP1	-0.0461522
APPBP2	-0.0577722
POLD1	0.209171
SEZ6	0.0966326
EIF4B	-0.0530894
SLC6A16	0.427474
BICRA	0.110323
SPHK2	0.264042
RPL18	0.135059
CA11	0.123637
ISOC2	-0.0504394
U2AF2	0.0778228
EPN1	0.0527608
MED29	-0.100891
AHRR	0.234585
GSC2	0.587112
ZNF275	0.269957
MTMR1	0.0894612
GPC1	0.326461
ADCK1	0.54204
HAGH	-0.00733436
RNF4	0.0655287
CASP8	0.00837488
LIMCH1	0.0404019
INTS13	0.00710296
TM7SF3	-0.245012
DLX3	0.393397
SPA17	-0.252599
TSPAN32	0.121427
CCN5	1.01246
DMRT3	1.68706
ST3GAL6	1.10394
ATP2C2	1.38695
NGFR	-0.118744
CDON	-0.491159
TAF2	0.0360249
HIPK2	-0.475047
TNPO3	0.113213
BORCS8-MEF2B	-0.0812315
RFXANK	0.0216391
TMEM161A	0.0196999
LPAR2	0.243226
CTSA	0.265513
SUGP2	0.10854
SLC12A2	-0.094154
SNX24	0.197703
EYA2	0.62033
CNN2	0.399292
ABCA7	0.468092
SNCAIP	0.95154
DDX20	-0.0990416
BTBD1	0.129737
FAR2	-0.129007
BCAS1	0.747013
POU1F1	0.10269
CHI3L2	0.767736
SBNO2	0.137671
PMS1	-0.0931171
HMG20B	0.0393944
CALCRL	-0.305562
TAF11	-0.0317234
ANKS1A	0.0416429
AP3D1	0.0517443
ZNF76	0.00159894
SLC9A3R2	-0.281358
NTHL1	0.0525125
UHRF1BP1	0.102647
GNAI3	-0.0509305
IPO5	0.00558059
OAT	0.285348
WDR3	-0.0370758
PKN2	-0.184481
WDR18	-0.0745603
TRAM2	0.273106
NTN1	1.58937
GLP2R	0.188448
MCM10	0.512009
DGKA	0.359793
ERBB3	-0.460106
ROPN1	0.607484
ANKRD44	0.114137
KARS1	0.0549418
ADAT1	0.184461
PDIA5	-0.0683288
TBC1D22B	-0.0837245
NDUFB4	0.188788
SPEN	-0.245734
MYLK	0.00252437
ZC3H15	-0.0123495
MAP2K4	-0.0702706
PACC1	0.220213
SNAP91	1.83659
SLK	-0.207886
CYB5R4	0.143458
COL17A1	0.696202
GSTO2	0.101314
SEC61A2	0.117988
PRKCQ	0.234731
TLE2	0.33938
ASB1	0.147131
FAM107B	-0.0623903
ME1	0.678299
TBC1D1	0.600785
CDK13	0.0879418
MTHFD2	0.561703
SLC9A7	0.375171
FOXJ2	-0.090879
YBX1	0.0806268
PDE4A	0.0909851
PPP2R5A	0.271426
CTNNA2	4.06012
ELAVL1	0.0966272
TIE1	-0.313515
DIP2B	-0.101317
SMARCD1	0.08236
KDM4A	0.0304751
NFYC	-0.010185
ZMYND12	-0.270275
SLC9A3	-0.331862
NGEF	-0.00870061
ASPM	0.568259
CD84	0.222182
ELOVL1	0.0407839
SPI1	0.299704
POLR1H	0.0417291
MPPED2	1.05476
CLDN18	-0.355458
ZBTB11	-0.00132232
ATXN3	-0.103452
GOLGA5	0.0168096
FGFR2	-0.193847
LRRC40	-0.212002
ISOC1	0.0169902
EML1	-0.224845
TRMT11	0.0383838
THUMPD1	-0.0479006
MSANTD3	0.139396
KIF26A	-0.56141
ATG2B	-0.0621802
ARFGEF1	0.188517
ACSM2B	-0.522707
ZFAT	-0.224318
MTFR1	-0.236504
STAG3	-0.145986
FECH	-0.0459265
MYO9A	-0.365927
DDX3Y	0.0468122
PFKP	-0.277126
IDI1	0.0501961
SP100	0.0287921
KLF6	-0.45794
PLPP1	-0.442984
NEO1	-0.0785169
TRAM1	0.05956
PHKA1	0.574939
TNFRSF1A	0.0307784
CACNB1	0.225117
EVI5	0.097005
STOML1	0.219546
PKM	0.0162801
DHX29	0.00987479
DNTTIP2	-0.0988325
METTL22	0.162667
TP53BP1	0.103112
TRO	0.35387
RRP15	-0.0148051
RHOA	0.117518
DHX8	0.0608567
PMS2P4	-0.230036
PRKCZ	-0.109071
ZFY	0.11397
IARS2	-0.026402
SYT1	0.659924
NAV3	1.41159
IDH3G	0.0994043
ROGDI	0.104533
PDZD4	0.341102
ATP2B3	1.71476
ROCK1	-0.0928523
CBFB	0.072855
PDK3	-0.149427
HYAL2	-0.217043
HDAC4	0.0897675
RASSF1	0.0229847
FGFR3	-0.285698
IFI35	0.00906755
HEATR6	0.0937408
COASY	0.0874696
PLEKHH3	-0.0424511
MEF2A	-0.144558
OTUD5	0.106065
TFE3	0.1811
TBC1D25	0.0738391
ACSL4	0.150507
INPP5A	-0.0891186
GPKOW	0.0434394
GRIPAP1	0.0552076
FTSJ1	0.313961
PRR11	0.524928
REEP1	0.155194
ATP11A	-0.56539
POLR1A	0.0413528
LAPTM4A	-0.1265
TTC7A	-0.106148
IP6K2	0.185989
STON1-GTF2A1L	0.652182
SRBD1	-0.140641
KIF2A	0.4032
RASGRP2	0.0839609
PSME4	0.201185
IFT80	-0.0931057
SIRT2	0.00118871
ERLEC1	0.0769248
PPP2R5B	0.0625655
PYGM	0.155536
PAGE1	2.20287
PITX1	0.927074
TRPC7	-0.178232
MAST4	-0.465523
ADGRF5	0.143774
SDK2	0.765986
ADAM7	1.99643
NUP133	-0.010394
NUCKS1	-0.04498
VPS35	-0.0414935
DNAJA2	0.0471046
BCL3	0.241957
KCNAB2	0.37405
ABCC9	-0.0710319
GAL	1.16354
CLEC2D	0.238151
FUNDC1	0.119091
MAOB	-0.414253
RORA	-0.372342
DRD4	-0.116199
TGFBR3	-0.324234
PLA2G10	-0.0589387
HES2	-0.14984
ATP1B3	0.190853
NEDD4	-0.0606607
PIGB	-0.0262048
MAPK6	0.0908225
GNB5	-0.0188012
RAB27A	0.26416
HDHD5	-0.0344595
UFD1	0.156388
LRP6	-0.19182
GUCY2C	0.0793276
SCT	0.153888
PHRF1	0.0380273
ELP1	-0.0621526
NUCB2	0.0142418
PFN2	0.927175
PTPN3	0.187701
SPTB	0.857421
DAPP1	0.376627
FGF10	1.48327
SLC44A1	0.0671648
TMEM260	0.0421274
SMG6	-0.110977
EXOC5	-0.0848759
CLTCL1	0.234986
FGF22	0.124163
FSTL3	-0.365623
DGCR2	-0.0565938
RNF126	-0.0366707
MNT	0.0736613
ZXDC	-0.0787654
JMJD6	0.145464
POLB	0.115146
ST6GALNAC1	0.421184
WIPI1	0.100209
FRMPD1	-0.375102
GBA2	0.00106304
NDST1	-0.139331
ASNS	0.321745
AP3M2	-0.0926518
CNGB1	2.63853
ST6GALNAC2	0.218027
CHAT	2.23234
PABPC1	0.219741
TESK2	-0.00548159
CFAP20	0.0102181
CSNK2A2	0.114683
PTPN21	0.183096
EIF2B3	0.088139
CAMK2A	1.20532
TCOF1	0.216034
CDC42	-0.0161033
OSBPL3	0.314983
EPHA8	1.21981
SLC12A3	3.25066
RAD18	0.226394
ATP2B1	0.133343
TRPM5	0.362751
NCK2	-0.220234
MAP4K4	-0.00542546
MGAT4A	-0.190903
RPL31	0.103911
WDR1	0.209494
SNX13	0.126106
MS4A12	1.42494
ARHGAP10	-0.129441
RPS6KA2	-0.203798
ING3	-0.14647
VASH1	-0.109141
LMCD1	0.130687
BUD23	0.167015
SEL1L	0.126965
TRIP13	0.478967
ATP6AP1	0.184058
TCF3	0.209154
TRIB2	-0.445375
DAZAP1	0.113017
MBD3	0.0377663
PRLH	0.126127
HLTF	0.055188
FAM50A	0.163143
FAM3A	0.119261
CPSF1	0.100032
MYO3B	1.1276
CYBRD1	0.366651
CDH19	1.51489
PDCD2	0.0981668
SLC6A15	3.07575
RDH11	0.285159
PRKACA	0.0554075
ADGRL1	0.483257
SPP2	1.0321
ACTN1	0.25644
ZFYVE26	0.026627
RPS6KA6	0.426426
EPN2	-0.187631
PTPN18	-0.0694884
LIMS2	-0.0245855
ASIC4	0.930587
SPEG	1.30474
LNX1	0.129464
ALDH3A2	-0.459894
TFRC	0.152074
SREBF1	0.107922
TRPC5	0.485996
AFF4	-0.0877379
UBE2D1	0.190697
MPP5	-0.0207468
RHOBTB1	-0.258922
SMC1A	-0.0688546
HSD17B10	0.133078
MARK2	0.0998136
HMMR	0.676953
CHFR	0.165825
TRHDE	-0.283109
P4HA2	-0.0766191
FCGR2B	0.486909
NFATC3	-0.107591
TRNT1	0.312327
ACADVL	-0.163223
STK10	0.00538763
FBXW11	-0.0208346
ACAP1	0.347648
CRMP1	-0.0602098
EVC	-0.30921
DERL2	0.0360126
SIDT1	0.396431
NDE1	0.0773018
IRAG1	0.133522
TMEM38A	1.37627
AP1M1	0.06434
PVR	0.249123
XRCC1	-0.0239533
SCARB1	-0.318463
CYP2W1	0.374396
MCM2	0.295844
MOV10L1	0.129527
PANX2	0.857775
SELENOO	0.0499255
TP63	0.410473
ALPK1	0.0482271
LLGL2	-0.00614916
PDE8A	-0.152278
CLCN4	-0.153051
NLE1	-0.0392279
SDHA	0.216716
SMARCE1	-0.0932246
FNDC8	-0.11623
GSDMB	0.346886
KDM5A	-0.00778264
ADAM11	0.290128
PPP2R3A	-0.231637
FERMT2	-0.0689013
ABCB11	0.875832
DHRS9	0.0788011
CD5L	0.205251
PTGS2	0.429172
IGF2BP2	1.86932
MAP3K13	-0.182272
ST6GAL1	0.28787
TBX21	0.146573
VDAC1P1	0.0116134
FRY	-0.0528542
PICALM	0.0719486
NSF	0.0420737
GLI2	0.251874
CLASP1	-0.0799207
MRPS34	0.151659
NOTCH3	-0.0285073
CLNS1A	0.138127
PPP2R2C	1.86661
TEAD2	0.291362
EED	0.145688
CDHR2	-0.706639
SNCB	1.65653
TSG101	0.129259
NCBP3	-0.0824086
ATP2A3	0.133772
CA12	0.347345
MGLL	-0.081495
NTN4	-0.515135
BCS1L	-0.0109683
NUAK1	0.0210554
DPP8	-0.0308486
SLC24A1	0.0573151
ZNF532	-0.0341161
SCARF1	-0.267374
LMAN1	-0.0177703
HACD3	0.356029
IPCEF1	0.0945861
ZZEF1	-0.0328966
NOX3	0.800611
ENO1	-0.272478
SLC12A1	2.24391
MYDGF	0.164267
ANO8	-0.02804
TUBE1	-0.0900005
ARHGEF10L	-0.266446
TXK	-0.00764382
WSCD2	1.51693
KCNQ2	1.5105
TACR2	0.373956
ACTR6	-0.0435063
TIPIN	-0.0772893
SRI	0.224194
EIF4G3	-0.0345555
NUP37	0.221422
SEMA3A	1.40286
GTSE1	0.743581
SEMA3C	1.83383
TTC38	-0.262628
ACAT1	0.230525
GRAMD4	-0.0697946
CELSR1	-0.2044
WNT8B	0.468975
ZNF638	-0.166624
SLC25A40	0.247162
TIMM21	-0.0194411
ADD2	0.726843
FGF4	0.934314
RASAL2	-0.168257
VPS9D1	0.267375
ZNF37A	-0.163962
MARK3	0.128387
SLC25A3	0.324574
FNDC3B	-0.0227085
FOSL2	-0.0761211
CACNG5	-0.0110349
CACNG4	0.285745
FRYL	-0.122273
TMEM131	-0.0151928
FSCN1	0.159144
ACTB	0.187957
MOCOS	0.981228
PLD1	-0.252233
ATP12A	2.85824
WDR62	0.637048
DLG1	0.0253599
RAB7A	0.0920315
BCAP29	-0.00471448
SEC31B	0.196871
SART3	0.0287764
ARHGAP15	0.204357
TUBA3D	0.548076
PAX2	-0.279488
EXOSC7	0.577992
KIFAP3	-0.0532942
MKRN2	0.179049
MCM6	0.143955
REXO2	0.0624486
RBM7	0.0145075
RBMS2	-0.289963
BAZ2A	-0.0440304
PTPN23	0.186551
MLH1	0.190951
UNG	0.0882649
FMO4	-0.0890758
KLHL20	-0.127494
RGS11	0.636568
SLC46A1	-0.244742
PLXNA2	-0.364852
SPAG5	-0.0289664
ANKRD13A	-0.100862
TPD52	0.161406
ACACB	0.207401
TRAF4	0.0111903
PAG1	-0.160083
GPATCH1	-0.0436013
ICAM3	0.395768
NT5C2	0.0771521
MCAM	-0.196632
GPC4	-0.198766
MBNL3	0.158434
CAMSAP3	-0.14675
RAP1GAP	0.746213
XAB2	-0.0194808
ARHGEF1	0.0905434
STXBP2	0.083395
MAP2K7	-0.0239725
NMRK2	6.35893
DGKD	-0.238129
CTTNBP2	-0.0147162
ACTL6B	1.00938
RARB	-0.0103284
TOP2B	0.132893
TM9SF3	-0.000877758
NFKB2	-0.0298643
UBE2T	0.568479
PPP1R12B	0.270132
DNAJC10	-0.0350166
GTF3C1	0.121156
IL4R	0.00972499
USP33	-0.0697578
PAK3	0.334934
CAPN6	-0.617719
DCX	0.506072
SNRPA	0.12101
SPAG6	0.0178614
EXOSC5	0.0391355
DYNC1I2	-0.119212
APBB1IP	-0.153029
LRCH4	0.321361
FAM76B	-0.000748137
SIRT6	0.0633927
TYR	0.427352
POLD3	-0.00302374
ACTN2	0.54186
CAPZB	0.129247
GPR137B	-0.00169841
NAALAD2	0.134438
JADE1	0.0620868
SLC25A43	-0.103146
UBE2A	0.186844
FGFR1	0.143009
FKBP6	0.710037
SMC1B	0.350205
FBLN1	1.11302
ITGA8	-0.217929
CST7	0.261769
MAP2	0.122967
PIAS2	0.0423471
AMPH	0.807519
ARAF	0.148909
MCCC1	0.0334347
LAMP3	0.469069
FAP	0.756942
NEBL	-0.304631
ACER3	-0.0112181
UBE2K	0.0392071
PIK3C3	-0.143883
N4BP2	-0.0493916
TIGAR	0.0527325
TULP3	-0.115366
SYNJ2	0.140447
ADCY2	-0.382992
PPP2R5C	0.126242
PMS2P1	-0.00308817
RBFOX1	0.599634
GNB1	-0.0806258
HOXA9	0.0757653
EDN1	-0.500603
MLLT10	-0.0847978
ZCWPW1	0.0773445
ADCYAP1R1	0.250827
FGF20	-0.206674
P2RY10	0.408204
ITM2A	0.06109
NRDC	0.0659424
VDAC3	0.0491415
PCM1	-0.0926068
TNRC6C	-0.0542691
CBFA2T2	0.0718559
BRINP1	-0.127636
ITCH	0.00872189
PKD2L2	0.172201
TP53INP2	-0.100447
SDF4	-0.0184614
MYH7B	-0.0942963
BPIFB2	2.38006
TP73	0.616901
TOLLIP	-0.0967096
UBE2D4	0.00944828
CLUL1	0.512769
RUNX1T1	0.00267247
CDH17	1.97368
THOC1	-0.0405661
FKBP7	-0.0891559
OSBPL6	1.05409
SLC1A3	0.158111
XRCC5	0.0134853
LXN	-0.0816529
SP140	0.67045
MKNK1	0.0765378
TNS1	-0.381043
REXO1	-0.0100172
SAR1A	0.0833909
CDC14A	0.0704288
RAPGEF3	-0.101504
CEACAM1	-0.275018
SENP1	0.0804456
DUSP13	1.34815
CIC	0.036921
LIPE	-0.255542
FDFT1	0.204257
PAFAH1B3	0.141736
OPHN1	-0.0621122
AFM	-0.151625
KIF22	0.191555
SCGN	-1.04561
CARMIL1	0.0277386
PGM1	0.0467812
DDX1	-0.0822861
DNM2	-0.0516735
EPB41L2	0.0287554
RIMS1	1.87166
MOXD1	1.28314
STX7	-0.112072
RABL2B	0.0354767
KEAP1	0.0480494
DDX43	-0.377556
PTPRH	1.28567
DCT	0.320732
SLC35C2	0.241288
CRYBG3	0.361128
EPHA6	0.0301045
SCTR	-0.0996643
RFX3	-0.190711
RIF1	-0.20184
RAB21	-0.199816
SLC4A4	-0.482292
SMARCA2	-0.0532957
RDH8	1.69257
SESN1	0.0202285
MID2	-0.0811998
DNAAF6	0.405469
COL5A3	0.0560284
SRCAP	0.0778909
PUM3	0.0784509
CPB2	0.641622
CHRNA3	0.805141
KCNN2	-0.00827477
CNOT4	-0.0213592
PSEN1	0.0608328
CPOX	0.370915
CLDND1	0.105893
MOK	-0.134706
HSP90AA1	0.396881
RBL1	0.0659445
DLGAP4	0.151758
IGSF9B	0.063721
CFHR2	0.558868
CROCCP3	-0.190033
NDC80	0.419715
AP4E1	0.0889054
RSBN1	-0.172652
MAGI3	0.462696
CXCL2	-0.0229666
AFP	0.661002
COL4A4	0.28961
TCF7	0.855636
OSTM1	0.123865
CDH7	1.11688
IMPG2	0.100737
PCNP	0.0251396
EXD2	0.00529922
ARG2	0.280972
MEF2C	-0.233344
PTPRC	0.216967
CACNA1S	0.177627
PKP1	0.876442
UBA5	-0.245556
STK17B	0.192398
CDC14B	-0.266283
ZNF510	-0.128019
LRP2	-0.830088
ZNF506	-0.0098063
JMJD4	0.0889536
DUSP12	0.0595227
AACS	0.211224
DELE1	0.0284112
SLC13A1	-0.502748
CADPS2	0.0293095
PCDHB4	-0.111337
PCDHA6	-0.110225
PCDHGA2	-0.134072
HSPB11	0.0221414
PHLPP1	0.166847
ATP8B1	0.110299
IL12RB2	-0.334087
SMARCD3	0.693761
WDR70	0.0582277
FYB1	0.208126
MPP4	0.607002
STRADB	-0.0930084
BZW1	0.0300106
PGR	1.19859
C1QTNF3	0.193878
ME2	0.143759
C5orf22	0.104554
CCNT2	-0.0476888
FAM135A	0.0416178
COL19A1	-0.767492
EPB41L3	0.147377
COBLL1	0.24755
DLG3	0.0451976
KCNK2	-0.218129
SERTAD4	-0.274175
TRAF5	0.212898
MRPL22	0.00718965
GEMIN5	-0.0733676
OPRK1	1.45982
NFE2L1	-0.0678195
SEMA5B	-0.342663
GSK3B	0.0481005
ITGB5	0.0725445
ERC1	-0.061455
XPO1	0.0120531
LINC01587	-0.290506
RNF13	0.022253
TRPM3	-0.894592
PALB2	0.0482024
DOP1A	-0.153494
LYRM2	0.0834409
BCKDHB	0.265775
KAT6A	-0.106706
TUT7	0.0178533
ULK2	-0.078157
GRHL2	2.75692
TNPO1	0.0109016
PLOD1	0.0977749
P2RX5	1.25477
ITGAE	0.416031
DIS3	-0.0436166
PIBF1	-0.0934565
TDRD3	-0.0567156
AC000061.1	3.50234
NUFIP1	0.00374791
PDS5B	-0.0513499
OXCT1	1.02297
RRAGB	0.11156
EPYC	1.17577
CYLD	0.0255151
SLC27A5	0.340284
ZNF324	-0.0619435
ZNF671	-0.1311
ZNF416	0.0047837
ZNF586	0.00620163
ZNF446	0.0589689
ZNF264	-0.116271
RPS5	0.300999
FAT1	-0.00760188
YTHDC1	-0.17015
CHMP2B	0.178132
SMAP2	0.163672
PPIE	-0.00396292
ZMPSTE24	-0.0203691
STARD7	0.0910722
NOA1	0.0836738
REST	0.0271972
HAL	0.143678
SSH1	0.0540654
GSTP1	0.148744
APLP2	0.176086
FAM234B	0.227617
SLCO1A2	-0.216159
WBP11	0.0772885
EIF3I	0.0813016
NKAIN1	-0.0594676
COL16A1	1.01653
TXLNA	0.105372
APOB	0.313345
NCOA1	-0.0974015
AGBL5	0.00305786
EFR3B	0.441355
KIF3C	0.155075
RAB10	-0.0111919
GCKR	1.45695
HADHA	-0.109312
MAPRE3	0.403286
CAD	0.147118
CD59	0.179808
CD82	0.909315
BCORL1	-0.0404225
ATRX	-0.0765823
AK6	0.00861861
FCN1	-0.0021328
MYNN	0.00183471
MECOM	0.422941
SCAMP1	0.114192
PREP	0.156571
HACE1	-0.0796558
SEH1L	-0.1066
WDR47	-0.143511
WDFY1	-0.129807
OVGP1	0.449529
SLC25A24	-0.0557856
MAP3K4	-0.0272049
PILRA	0.202791
IGSF9	0.731334
ABCB1	-0.340822
ZNF213	0.066302
AKR1B1	0.00210865
CPNE3	-0.0265623
RRN3	-0.0214004
CTTN	0.0385064
WNT11	1.05549
MTIF2	0.0293994
DDHD2	-0.100354
TTC39A	0.0293435
EPS15	0.0197063
ORC1	0.398699
MGST2	0.0549469
CHERP	0.00401735
ATG16L1	0.0146435
USP40	-0.0738515
POMGNT1	0.0521418
RAD54L	-0.111741
MAST2	0.155785
DNAJA1	0.0135271
B4GALT1	0.180671
CHMP5	0.0527327
NFX1	-0.117959
AQP6	6.76442
DIMT1	0.129439
IPO11	-0.065515
FOLH1	-0.224954
EIF2AK1	0.136401
NME8	0.0901275
EPDR1	0.423879
SNX10	-0.0216408
SEPHS1	0.00064306
MRPL28	0.0820664
HBQ1	1.23471
ITPKC	-0.0450391
CEACAM6	1.38877
FAT2	0.391817
RBM22	-0.0358397
TMED2	0.137315
ERO1B	-0.103764
ZFAND6	0.134222
HSD17B2	0.194541
TXLNG	-0.099478
PPEF1	0.58474
LAT2	0.145245
HUWE1	0.00203003
ZW10	0.0584743
ALG9	-0.111292
MYBPC2	0.823596
NOX4	-0.113567
ACOX3	0.133211
MTMR2	-0.0220274
PPP1R15A	-0.0220334
HSD17B14	-0.158378
TRIP6	-0.000216561
ACHE	0.316715
FTL	0.466931
SRRT	0.0139429
BAX	0.122387
NLK	-0.127546
PIGS	0.0032659
ADAMTS2	0.261321
TMPRSS11E	4.99702
ATXN7L3	0.07825
PGS1	0.06542
PSMC5	0.0978363
UIMC1	0.00368348
CETP	-0.41815
MMP2	0.588593
MT3	-0.395746
LPCAT2	0.517435
GNAO1	0.979083
OGFOD1	0.171052
SH3BP2	-0.276212
NOP14	0.00993178
ADD1	-0.0940438
L2HGDH	-0.236627
TXNDC16	-0.29705
RTRAF	0.143582
NID2	0.03028
GMCL1	-0.0354625
SF3B2	0.0646974
KLHL42	0.0879912
GNAS	0.25556
DNM1L	0.140809
PTHLH	-0.101369
PHACTR3	0.520739
ERGIC2	0.126376
TFAP2C	1.73056
AURKA	0.794024
CASS4	0.0287991
PIR	0.220993
AAMDC	-0.192447
RFX2	-0.44908
METTL2A	0.100478
SULT2B1	0.649082
ALG6	-0.0768357
CNOT3	0.071442
GP6	0.192274
PTPN4	-0.00192567
DDX18	-0.13703
KHSRP	0.014462
GNA11	0.148975
ASAP3	0.395986
EDEM2	0.163016
DNMT3B	0.11198
REM1	0.0745727
TPX2	0.813655
FER1L4	0.106109
PDRG1	0.295799
EPB41L1	-0.210178
SLC15A1	0.366392
DOCK9	-0.303977
ANKRD10	0.0257577
TGDS	-0.0293737
DOCK3	1.55369
C3orf18	0.643509
COQ9	0.223329
TMEM40	1.17012
KIF9	0.088354
ARHGAP28	-0.24946
CRLS1	0.126938
DEFB127	0.510345
PPP1R13B	-0.132983
ATRN	0.0635031
SMOX	-0.107908
SIGLEC1	0.464918
FKBP1A	0.0120108
NSFL1C	0.0182526
SLC4A11	1.20785
C20orf194	-0.0933203
ZNF343	-0.086688
EBF4	0.129027
CPXM1	1.24533
MAVS	-0.0093169
LZTS3	0.459122
F11	-0.454612
XRN2	0.169005
KIZ	-0.0384495
DYNLL1	0.115907
TESC	-0.158438
SNX5	-0.0644023
RPL6	0.14625
SIRPG	0.495703
MAPKAPK5	0.131763
P2RX7	-0.143458
ESF1	-0.0500024
RBBP9	-0.170059
ANAPC5	0.217538
SLC23A2	-0.0279906
SLC8B1	0.127901
TMEM230	0.245759
DZANK1	0.0161093
KDM2B	0.103158
CFAP61	0.410712
LHX5	1.86
TASP1	0.00124806
OAS1	-0.126616
GCN1	0.109164
RPLP0	0.263311
PXN	0.105662
SIRT4	0.0265651
RPH3A	0.440973
KIF16B	0.0427616
TRMT6	0.118866
CHGB	1.34329
PEBP1	-0.173908
TBX5	2.11996
BRAP	0.0431621
ERP29	0.243448
NOS1	0.739195
FUS	-0.0882254
IGBP1	0.011264
FXYD5	0.271107
ZNF302	-0.102496
GRAMD1A	0.160226
FXYD3	0.561655
HEPH	0.0414945
CDIP1	0.114371
CMTM1	0.23089
KCNH4	0.397854
GANAB	0.0685368
GMIP	0.294656
RBM41	-0.0563796
BIRC5	0.896342
LAG3	0.615129
MLF2	0.145925
OTUB2	0.186251
DDX24	0.0640716
ZBTB25	-0.00835832
NECAP1	-0.00959342
ARHGAP4	0.319876
ANKRD24	-0.116184
DHX32	0.084562
RCOR1	-0.0782527
GPATCH2L	0.107909
LTBP4	0.405816
BLVRB	0.178559
SLC9A1	0.334291
SPTLC1	-0.0011223
PAPOLA	0.106137
CCNK	0.139571
PCBP4	0.551712
RGS1	0.159033
YPEL3	-0.047294
MRPS33	0.230552
NDUFB2	0.467206
NUDC	0.0368592
MAEA	0.138727
ICAM1	0.0822418
STRN4	-0.0121752
IRAK3	-0.185195
LYZ	0.284804
SI	1.16317
MUL1	-0.0231543
TFAP4	0.10859
PDCD7	0.0569054
SPG21	0.0971436
FETUB	0.568957
DNAJB11	0.165744
P3H2	-0.279471
THPO	0.625776
CHRD	0.41901
FLT3LG	0.257101
RAB11FIP3	-0.327274
GNPTG	0.041108
ZNF268	-0.0903742
GOLGA3	0.173976
PABPC4	0.180832
CD209	0.464424
CERS4	0.290149
MCOLN1	0.152466
USP48	-0.0756352
EFNB1	-0.0863089
PDPR	-0.069199
AARS1	0.204448
GLG1	-0.0485425
KIF4A	0.709423
TNRC6A	0.0433273
PLEKHG2	0.0437033
DLL3	1.32552
NAT14	0.0877821
PITPNM2	-0.0871154
EXOC1	-0.0299743
RBM27	-0.0175929
POU4F3	0.0356271
OSBPL8	-0.0682666
DTX2	0.208158
NLRC4	0.144912
PUS7	-0.115945
LAMB4	1.63671
NRCAM	0.251915
LAMB1	0.280633
SLC26A4	0.734159
SLC26A3	0.581794
DLD	0.186249
WDR7	-0.0804649
TXNL1	0.0772075
IL5RA	0.980493
ABCC6	-0.29885
CMTM6	0.208966
ITGA6	-0.196764
RAPGEF4	-0.349885
MAP3K20	0.200161
SMPX	3.97364
FH	0.227327
SEL1L3	-0.204674
TF	0.999013
CDV3	0.168053
MYO15A	0.341591
ALKBH5	-0.0635171
APOH	1.78433
NLRP1	0.0340881
PITPNM3	0.312882
SPAG7	0.0285939
ORC6	0.709996
ZFHX4	1.25164
SLC17A6	0.964695
CPA1	1.16669
ZC3HC1	-0.0384744
ESR1	0.0977458
RGS17	0.952286
ANGPT2	-0.436692
TMEM101	0.81246
CD200	-0.134557
CCDC80	1.05065
CMA1	-0.125681
PSME1	0.0921968
PPP2R3C	0.205138
HAUS4	0.0398806
JPH4	-0.0125777
MYH7	1.28285
CEBPE	0.19666
SLC7A8	0.797753
OSGEP	0.0324184
SLC22A17	0.127373
RNF31	0.0722947
SCFD1	0.012324
G2E3	0.0372986
HECTD1	0.0869244
HNRNPC	-0.000924118
RPGRIP1	0.178881
SUPT16H	0.0108329
TOX4	-0.0396776
GEMIN2	0.146097
TGM1	1.28381
TINF2	0.100502
DAZL	1.35677
TBL1Y	0.24939
SEMA6A	-0.399858
TRPM7	0.0687416
TYRO3	0.42707
WDR76	0.137314
CAPN3	0.115512
SNAP23	0.0394096
TBX15	1.09529
PHGDH	0.120576
COL9A3	0.830029
EZR	-0.246419
MYL6	0.177124
AGO1	-0.137239
TEKT2	-0.408269
CLSPN	0.308196
RFFL	0.0858036
UNC13D	0.483444
MFSD11	0.0845516
DPYSL2	-0.220703
TGFB2	0.112915
GPATCH2	-0.0157559
NUP50	0.0566582
CDC45	0.58855
COMT	0.124096
ADA2	0.204225
AC016026.1	-0.342439
VNN3	0.702955
ECHDC1	-0.0637549
[truncated: 58,661 more rows]
