# Supplementary material for: An integrated bioinformatic investigation of kallikrein gene family members in kidney renel cell carcinoma
Source: PLoS One. 2024 Aug 8;19(8):e0305070. doi: 10.1371/journal.pone.0305070 (PMC11309392; doi:10.1371/journal.pone.0305070)
Supplement: S1 Raw data — (ZIP) [file pone.0305070.s003.zip › KIRC_single-gene GSEA analysis/KLK13_LogFC.xlsx]

## Sheet: Sheet 1
gene_name	log2FoldChange
TSPAN6	0.231087
TNMD	0.389219
DPM1	0.103353
SCYL3	-0.0352498
C1orf112	0.0667664
FGR	0.111258
CFH	0.98749
FUCA2	-0.0611201
GCLC	-0.20122
NFYA	-0.0104684
STPG1	-0.126565
NIPAL3	-0.0216229
LAS1L	0.0807843
ENPP4	-0.313386
SEMA3F	-0.102158
CFTR	0.64832
ANKIB1	-0.225657
CYP51A1	-0.0442359
KRIT1	-0.0826801
RAD52	0.119322
MYH16	0.738558
BAD	0.128947
LAP3	-0.0411458
CD99	0.150945
CD99
HS3ST1	0.333448
AOC1	-0.0971715
WNT16	0.769473
HECW1	0.788779
MAD1L1	0.334419
LASP1	0.0761062
SNX11	-0.020189
TMEM176A	-0.146583
M6PR	0.0484104
KLHL13	0.0253151
CYP26B1	-0.138492
ICA1	0.12325
DBNDD1	0.0655548
ALS2	-0.0987024
CASP10	-0.00178023
CFLAR	-0.161525
TFPI	0.119365
NDUFAF7	-0.0607584
RBM5	-0.0129606
MTMR7	0.342155
SLC7A2	0.637686
ARF5	0.176918
SARM1	-0.0496545
POLDIP2	0.0515583
PLXND1	0.00694115
AK2	-0.0502923
CD38	0.330655
FKBP4	0.152517
KDM1A	0.038843
RBM6	0.116371
CAMKK1	-0.0981369
RECQL	-0.0652827
VPS50	-0.0850451
HSPB6	0.892428
ARHGAP33	0.124508
NDUFAB1	0.00555494
PDK4	-0.603872
SLC22A16	0.531036
ZMYND10	0.51207
ABCB5	0.986298
ARX	0.181557
SLC25A13	-0.0858309
ST7	-0.151421
CDC27	-0.0265852
SLC4A1	0.546535
CALCR	-0.0149542
HCCS	0.0940856
DVL2	0.0249794
PRSS22	1.80345
UPF1	-0.000670339
SKAP2	-0.114346
SLC25A5	0.246157
MCUB	0.357818
HOXA11	0.551988
POLR2J	0.256695
DHX33	0.013302
MEOX1	0.351796
THSD7A	-0.0133837
LIG3	0.00379914
RPAP3	0.0300934
ACSM3	-0.0479871
REXO5	0.156677
CIAPIN1	0.0152929
SPPL2B	0.202538
FAM214B	0.194278
COPZ2	0.457536
PRKAR2B	0.463984
MSL3	0.134634
CREBBP	-0.0739283
TSPOAP1	0.167617
MPO	0.415398
PON1	0.765389
GCFC2	-0.10963
WDR54	-0.112323
CROT	-0.0615313
ABCB4	0.161469
KMT2E	-0.0775347
RHBDD2	0.128679
SOX8	0.632657
IBTK	-0.124332
ZNF195	0.0367601
MYCBP2	-0.0706638
FBXL3	-0.213945
ITGAL	0.159141
PDK2	-0.384893
ITGA3	0.601718
ZFX	0.00915863
LAMP2	0.0446975
ITGA2B	0.864736
ASB4	0.277871
GDE1	0.233936
REX1BD	0.0854972
CRLF1	0.271572
OSBPL7	0.284389
TMEM98	0.15746
YBX2	0.129827
KRT33A	0.763013
MAP3K14	-0.164773
ABCC8	0.344009
CACNG3	1.02667
TMEM132A	0.848528
AP2B1	-0.018069
TAC1	1.86119
ZNF263	-0.0625012
CX3CL1	-0.458978
SPATA20	0.156898
CACNA1G	1.39005
TNFRSF12A	0.295775
DLX6	0.0678677
MAP3K9	0.438547
RALA	0.0271522
BAIAP2L1	1.02272
KDM7A	-0.0191546
ETV1	0.902025
AGK	0.148454
ALDH3B1	0.178025
TTC22	-0.160341
PHTF2	0.182756
CCL26	0.543149
FARP2	-0.16458
USH1C	-0.367196
GGCT	0.217649
DBF4	0.366497
TBXA2R	-0.0780138
IFRD1	0.116983
LGALS14	0.575628
COX10	0.0103206
GTF2IRD1	0.34073
PAF1	0.00420963
VPS41	0.062388
ARHGAP44	0.624096
ELAC2	0.100368
SCIN	0.451141
ARSD	0.0538538
PNPLA4	-0.144533
MYH13	0.544576
ADIPOR2	-0.0116371
CDKL3	0.0435922
UPP2	0.470804
PRSS21	1.26579
MARK4	0.139839
PROM1	0.705638
CCDC124	0.0441141
CEACAM21	0.278278
PAFAH1B1	-0.0993658
NOS2	0.00226243
DNAH9	0.8041
KIAA0100	0.0490047
SLC13A2	-0.762164
GAS7	0.277007
TRAPPC6A	-0.161063
MATK	0.365181
CEACAM7	1.18642
CD79B	-0.0242371
SCN4A	-0.581461
ST7L	-0.147731
TKTL1	0.205317
PAX6	1.2296
RPUSD1	0.226386
RHBDF1	0.299612
LUC7L	0.155635
CACNA2D2	0.132397
BAIAP3	0.184781
TSR3	0.0264312
PIGQ	0.146421
CRAMP1	0.114552
TEAD3	0.218211
SELE	0.57118
DNAJC11	-0.0615464
FMO3	0.643943
MYLIP	-0.297687
NOX1	0.0836918
E2F2	0.409766
PSMB1	0.0024135
SYN1	1.02974
JARID2	-0.00466355
CDKL5	-0.0952822
CAMK1G	0.263187
CDK11A	0.0923652
NADK	0.133158
TFAP2B	1.78951
TFAP2D	1.5142
DLEC1	0.398405
CYTH3	0.0776611
ADAM22	-0.0862939
SYPL1	-0.18216
CYB561	0.0537736
SPAG9	-0.351912
CELSR3	0.502418
AASS	-0.281682
PLEKHG6	0.323667
SS18L2	0.168077
MPND	-0.0957217
MGST1	0.450381
CRY1	-0.161493
PGLYRP1	0.367063
NFIX	0.05719
ST3GAL1	0.17561
MMP25	0.16028
IL32	-0.0464581
PKD1	0.065228
MAPK8IP2	0.254816
MED24	0.0246813
RHOBTB2	0.09399
HEATR5B	-0.194337
SEC62	-0.0625752
RPS20	0.285626
CSDE1	-0.105998
UBE3C	0.0930303
REV3L	-0.216121
TENM1	-0.196661
PAX7	1.43924
MASP2	-0.257126
IYD	0.0182923
FAM76A	-0.237508
TRAF3IP3	0.070065
POMT2	-0.109048
VTA1	-0.069975
MLXIPL	-0.179121
BAZ1B	0.0421462
RANBP9	-0.0302773
ETV7	-0.156503
SPRTN	-0.0756081
EEF1AKNMT	-0.0273532
DYRK4	0.264989
ZNF207	-0.0193466
UQCRC1	0.111973
STARD3NL	-0.089054
CD9	0.158543
HHATL	3.17054
NCAPD2	0.24358
IFFO1	0.223691
GIPR	0.740719
PHF7	0.0853829
SEMA3G	-0.209476
NISCH	0.111227
STAB1	0.239567
FUZ	-0.0501281
SLC6A13	-0.767596
IDS	0.0603898
PRSS3	1.67131
ZNF200	0.0433509
CD4	0.290197
LRRC23	0.0213046
BTK	0.171345
HFE	0.0803509
SCMH1	0.0399361
FYN	-0.209338
HIVEP2	-0.107149
FMO1	-0.425609
ELOA	-0.0171224
LYPLA2	0.0262357
CLCN6	-0.280672
MRC2	0.863198
NME1-NME2
SLC6A7	0.812248
TSPAN9	0.0552735
BTBD7	-0.0737402
APBA3	0.0247933
MKS1	0.0689717
ABHD5	0.0279815
ANOS1	0.299647
AKAP8L	0.135497
MBTD1	-0.12722
UTP18	-0.0946943
RNF216	0.180576
TTC19	-0.166694
PTBP1	0.015818
DPF1	0.653286
SYT7	0.842088
LARS2	0.0819619
PIK3C2A	-0.150292
PLAUR	0.653804
ANLN	0.643937
WIZ	0.111638
RABGAP1	-0.234397
DCN	1.21411
QPCTL	0.300963
PPP5C	-0.0126896
CEP68	-0.227063
MAP4K3	-0.0081687
ZBTB32	0.0706222
TYROBP	0.337838
TMEM159	-0.273923
GABRA3	0.881688
BRCA1	0.147189
ERCC1	0.0969052
CD22	0.510028
SEMA3B	1.03724
MBTPS2	0.0998364
PRICKLE3	0.24785
LTF	0.986825
EXTL3	-0.0604656
NR1H4	0.190415
ELOVL5	0.061932
ALOX5	0.769812
KDM5D	0.0618511
CALCOCO1	-0.0418474
UBR7	-0.123331
MAP4K5	-0.11972
EHD3	-0.0922858
PSMC4	0.132091
MAN2B2	0.127791
SLC7A14	1.29041
CLDN11	0.648202
SLC25A39	0.230647
MVP	-0.0396733
NUB1	0.0624978
PGM3	-0.0608934
RWDD2A	-0.0403473
CLK1	-0.117429
POLR3B	0.0314369
ANGEL1	0.0243556
RNF14	-0.0358226
DNASE1L1	0.0741163
DDX11	0.334027
HEBP1	0.128316
GPRC5A	2.24077
MAMLD1	0.086224
CD6	0.298144
TACC3	0.346292
UFL1	-0.169213
POLA2	0.203288
ZC3H3	0.237018
CAPN1	0.141551
ACP3	0.357454
MDH1	-0.0764281
SLC30A9	-0.141665
MTMR11	-0.371173
COX15	-0.176487
CCDC88C	-0.0859972
YAF2	0.143223
ZMYND11	-0.133716
WAS	0.311321
DPEP1	-0.57087
BID	0.304227
MATR3	-0.199893
NPC1L1	2.11991
XYLT2	0.182414
RGPD5	-0.130748
STMN4	0.215998
NUDCD3	0.130568
ISL1	1.33966
CHDH	-0.286665
IL20RA	1.45993
CLCA1	1.3601
CLCA4	0.481244
GLT8D1	0.173384
ATP2C1	0.0252855
IGF1	0.543266
SLC38A5	2.34458
RALBP1	-0.0732604
RUFY3	-0.0431799
CNTN1	0.362186
SLC11A1	0.331829
WWTR1	-0.0578539
AGPS	-0.259245
ZNF806	1.02134
CXorf56	-0.0718157
ATP1A2	0.336886
TTC27	-0.056986
ZNF582	0.000960888
VSIG2	0.815429
PHLDB1	0.122505
MARCO	0.672456
CYP24A1	1.4624
PRDM11	0.0241313
SYT13	0.752306
SNAI2	0.241268
CD74	0.090342
HGF	1.29048
ZRANB1	-0.17702
NCDN	0.0830022
ADGRA2	0.0416921
CCT8L1P	1.04894
ZFP64	0.0860982
MNAT1	-0.102518
SAMD4A	-0.0549214
RUNX3	0.251764
MRE11	-0.071876
PLEKHB1	0.870896
SERPINB1	0.051709
CYP3A43	0.208032
SLC7A9	-0.506917
SPAST	0.0788553
NRXN3	0.0460251
OSBPL5	0.256587
AQR	-0.146261
CPS1	0.728685
C8B	0.301572
FHL1	0.252645
RTF2	0.063691
GABRA1	0.804669
NLRP2	1.15733
SLC45A4	-0.186329
RNF10	0.209718
ZNF839	-0.119475
ZDHHC6	-0.160925
GRAMD1B	0.483113
RNH1	-0.016293
NDUFS1	-0.292594
RB1CC1	0.0356398
ERP44	-0.110622
ALAS1	0.0923024
BIRC3	0.311195
AKAP11	-0.149269
GLRX2	0.0657729
SNAPC1	-0.0190532
DERA	0.0650816
STRAP	0.065242
ABCC2	0.340699
DEF6	0.304974
PLEKHO1	0.314093
GCLM	0.0419529
UBR2	-0.143079
EHD2	-0.0161743
DEPDC1	0.566864
CCDC28A	-0.172827
RRAGD	-0.470879
HSF2	-0.0179462
PHF20	0.112784
HSD17B6	0.862371
NR1H3	0.132072
TYMP	0.135297
NCAPH2	-0.0496316
TOMM34	0.137872
SEC63	-0.0935468
KPNA6	-0.0450245
VIM	0.165934
RTEL1-TNFRSF6B	0.0753134
FAS	-0.00852372
RNASET2	0.13995
CD44	0.661801
KCNG1	1.1385
AGPAT4	0.102378
SLAMF7	0.324818
BTN3A1	-0.185802
MIPEP	-0.186171
PRKCH	-0.21258
INSRR	1.55193
IFNGR1	0.0319007
B4GALT7	0.363869
SH2D2A	0.253116
VRK2	-0.0300179
TNFRSF1B	0.139193
VEZT	0.179467
POU2F2	0.475193
BRD9	0.158351
SNX1	-0.103257
TBPL1	-0.0666028
ARNTL2	0.304524
BCLAF1	-0.12387
SLC39A9	-0.120318
ANK1	-0.341312
IBSP	1.64215
TFB1M	-0.0413197
RABEP1	-0.0458019
HMGB3	0.528394
NUP160	-0.194798
BAK1	0.154144
MUSK	0.0248703
IKZF2	-0.154812
GRN	0.162954
FAM13B	-0.0712401
ARHGAP31	-0.126886
CENPQ	0.0302052
SARS1	-0.00485545
RANBP3	0.0892403
ARID4A	-0.32382
EIPR1	0.0636872
PNPLA6	0.156637
IFT88	-0.301661
ALG1	0.0929037
ZCCHC8	0.00768463
ABCF2	0.144074
CHPF2	0.324417
LRRC7	-0.0562537
FUT8	0.353246
UBA6	0.110018
GAB2	-0.0504696
ATP6V0A1	-0.213875
PIAS1	-0.117217
SLC4A7	-0.0341994
APBA2	1.26295
MAP2K3	-0.16929
EFCAB1	0.373384
TMSB10	0.34035
ASTE1	-0.0377176
RNF19A	0.0764992
PEX3	-0.190801
GABARAPL2	-0.0591993
MYOC	-0.243629
SH3YL1	-0.37024
FAM136A	0.0495048
VCL	0.0424045
DEPDC1B	0.428252
DAPK2	0.935712
NSMAF	0.181952
ADSS2	-0.00904694
STAP1	1.26767
TIMP2	0.153678
RFC1	-0.141927
TBC1D23	0.046276
CUL3	-0.192842
MYOM2	-0.0779404
OTC	-0.618878
CYP46A1	-0.0250374
ZZZ3	-0.0649827
SLC18A1	0.356326
USP2	-0.544828
CASR	-0.287979
TUBG2	0.04902
RPL26L1	0.181827
FLT4	-0.298642
NSUN2	0.00210693
FBXO42	0.00926628
MFAP3	-0.147826
MRI1	-0.0863732
METTL1	0.217854
HOXC8	0.0704963
AGA	-0.0173681
PI4K2B	-0.0707763
BOD1L1	-0.10159
MAT2B	-0.119135
TLL1	-0.822804
EDC4	0.0191241
TRIO	0.151626
VCAN	0.744464
CLEC16A	0.30529
MSR1	0.212378
CDH1	0.114041
MTREX	-0.189467
DNAH5	-0.174232
ZFYVE16	-0.139366
RIPOR1	-0.0628813
C6	-0.888054
RAI14	-0.011679
SOX30	0.689231
PNKP	0.192228
BEST2	0.930477
PHLPP2	0.030166
SPDL1	0.133665
STAU2	0.0403378
SLC66A1	0.101368
CTNS	-0.0402277
RTN4R	0.587723
PHF23	-0.0527052
CDH10	0.57545
INPP4A	0.064389
RAB27B	1.10208
PSMA4	0.0367654
MYO16	0.742204
LSG1	0.0583806
PARP3	0.313645
TNC	0.65717
THAP3	0.0892644
RIPOR3	0.148372
TDP1	0.0656308
AIFM2	0.281638
C2orf83	1.69905
SPATA7	-0.167819
MED17	-0.120738
RETSAT	-0.13941
CAPG	0.369921
AP2S1	0.206989
USH2A	0.941558
ZPBP	0.718862
TG	0.704175
ADAM28	0.291276
BARX2	-0.519073
DCUN1D1	0.133301
JADE2	-0.0435536
ZIC2	1.90432
LCP2	0.134814
TRIT1	0.0603447
ADRB1	0.275461
GUCA2B	-0.815055
CUL7	0.0805328
CTNNA1	-0.0654992
PHKA2	-0.141713
CNTLN	-0.323328
EPHA3	0.134017
HSPA5	-0.038234
DSG2	-0.412997
GEMIN8	0.0163446
OFD1	0.0814784
GPM6B	0.479541
MAGEC2	-1.00038
PREX2	0.64928
WDR37	0.00895503
YTHDC2	-0.0445535
CTPS2	0.100191
ATP6V1H	0.0633064
POLR2B	-0.0957187
FAM214A	-0.14114
ARAP2	-0.241692
TPR	-0.0906205
CP	1.08694
KATNIP	0.164502
DTNBP1	-0.145741
XK	1.18781
ANO2	-0.227891
C12orf4	0.0273226
SCML1	0.0510464
WWC3	0.0974588
ARHGAP6	-0.0412039
FAM184B	0.481064
MAP4	0.0798872
GOPC	-0.0863901
ROS1	2.03109
USP28	0.00939739
HDAC9	0.0855915
TSPAN17	0.229067
NOP16	0.135955
CC2D2A	-0.3712
RRM2B	0.0607651
ZNF800	-0.0668957
TNFRSF17	0.829586
SNX29	-0.264945
LMO3	0.415366
MRPS10	0.0332928
GUCA1A	0.670283
RSF1	-0.117443
VPS13D	-0.109878
CELF2	0.131022
FAM120A	-0.130987
R3HDM1	0.0330651
COL9A2	0.503571
KITLG	0.075983
ERCC8	-0.083268
ADAMTS6	0.417443
H6PD	0.126361
VAMP3	-0.103553
PER3	-0.430702
UTS2	0.277963
TNFRSF9	-0.0209285
EPN3	1.54835
LTBP1	0.440627
RCN1	0.356396
ELN	0.280922
RFC2	0.16528
ARID1B	-0.0845342
CLPTM1L	-0.189392
NEDD4L	-0.203094
FOXP3	0.814431
PPP1R3F	0.167986
HEXB	0.00262225
PTCD2	-0.0837099
NEXMIF	-0.019463
JKAMP	-0.16495
DKK3	0.0179932
ARHGEF5	0.13395
NFE2L3	0.434364
MCUR1	-0.191517
LIMA1	-0.147117
LETMD1	-0.0246307
SLC4A8	0.346553
LAMC3	-0.279653
PTGER3	-0.730966
TNIP3	0.269997
MAPK9	0.0287837
COL23A1	-0.300803
BCAR1	0.00885764
FAM160A2	-0.0899673
HERPUD1	-0.188253
HOMER3	0.0436063
RAD51	0.412899
POLQ	0.536852
PIK3CB	-0.101628
CYBA	0.276335
THOC3	0.167636
HEBP2	0.083325
MPHOSPH9	0.114029
PLEKHA5	0.0886736
PRSS8	0.126679
SIKE1	-0.105045
RRP12	0.104325
FNIP2	-0.261904
MSMO1	0.238217
TTC17	0.0127662
ALX4	-0.0456947
FSTL4	-0.53607
FOXN3	-0.15574
METTL24	-0.637884
AKR7A2	-0.417987
MRTO4	0.0491006
NNAT	0.204561
USE1	0.0619804
MCF2L2	0.578553
NRIP2	-0.217816
LAMA3	0.689466
AP5M1	-0.0796299
ANAPC4	0.0146398
KCNQ1	0.242679
TRAPPC3	-0.0382552
THRAP3	-0.0481625
PHPT1	-0.105472
ENTPD2	-0.474566
LY75	0.31477
ARID4B	-0.0773622
OPN3	0.515893
SDCCAG8	-0.0551609
PTPRN	1.93563
HHAT	-0.0571995
KIF1B	-0.216577
FOXC1	0.000541732
TBC1D22A	0.165159
SYNE2	-0.226498
PLEKHH1	-0.0852077
ATP9A	0.304069
SPO11	0.49297
CBLN4	0.406537
CHRDL2	2.39124
FAM168A	0.0371694
RELT	0.295835
GALC	-0.174881
NOP58	-0.0430713
SZRD1	0.0955309
KCNH2	1.1249
CUL1	0.116067
FAM114A2	-0.119065
CYFIP2	-0.292613
TAB2	-0.0130947
GINM1	-0.164238
EIF2AK2	-0.0805607
USP36	-0.0541654
KMT2C	-0.078633
MCOLN3	-0.388956
CCDC85A	-0.572032
PUM2	-0.0353219
MRPL43	0.0520476
ITIH4	1.43371
ITIH1	2.37352
HPF1	-0.0225479
ZFR	-0.0480416
ZNF280C	0.0387549
NPFFR2	1.64679
PHF21B	0.5687
TRAF1	-0.017139
RC3H2	-0.204309
IL17RB	-0.255199
TRAF3IP2	0.0326321
GYG2	2.04917
DCBLD2	0.99112
SERPINB3	1.34841
SOAT1	0.267825
PKP2	-0.0358024
MSH4	0.538902
F7	0.777133
GDI2	-0.132333
PRDM1	-0.0650141
ATG5	-0.0298203
TMCC3	-0.460872
PITHD1	0.0290793
MTA3	0.127265
USP13	0.0233466
ATP11B	-0.102176
LAMC2	0.964172
CDK14	-0.0766807
SEC61A1	0.241892
PPP1R12A	-0.0333121
RASGRF1	0.592401
CAMK2B	0.699213
CROCC	0.127092
POLR3E	0.0572425
ATP2B4	0.105716
ZC3H11A	-0.178664
RIOK2	-0.0478674
YIPF1	0.0454857
NDC1	0.0517895
DGKG	0.916747
FLYWCH1	0.0656032
UNKL	0.024322
TBXAS1	0.148916
PARP12	-0.0385173
ALDH18A1	0.272936
TARBP1	0.0287203
GATB	-0.0851324
MXD1	0.021367
CDK17	-0.089771
DNAJC25	-0.102776
SLC2A3	0.20197
PSD	0.722198
CTDP1	0.0963256
YBX3	0.32876
STYK1	0.818192
WNK1	0.1483
RPS17P5	0.0716943
CCAR1	-0.0128697
OGFR	0.157918
GNA15	0.32804
CREB3L3	0.00720251
PIGV	-0.232411
PTPRU	0.488974
SNRNP40	-0.0622788
RIMBP2	0.766717
COL11A1	1.97669
QSER1	-0.0038955
MPC1	-0.171045
ACAA1	-0.0428243
BCAT1	0.437146
HDAC7	0.0943129
LZTS1	0.0607116
PRDM6	0.443368
WNT8A	1.01268
SPAG4	0.274515
NCKAP1	-0.139292
MRPS35	0.0416738
GUCY1B1	0.0277629
SFSWAP	0.137582
TNK2	0.103212
MON2	-0.076158
CDH3	1.75546
ARSF	-1.06664
GPBP1	-0.0831616
DGAT2	0.657142
ZNF112	-0.200177
CS	0.108991
LTK	0.780366
MRPS24	0.568526
ELMO2	0.136254
WAPL	-0.0876173
VMP1	0.248598
APPBP2	-0.0475689
POLD1	0.217936
SEZ6	0.472909
EIF4B	-0.0684709
SLC6A16	0.577564
BICRA	0.217461
SPHK2	0.108775
RPL18	0.215554
CA11	0.135852
ISOC2	0.0166587
U2AF2	0.067845
EPN1	0.1819
MED29	-0.0182107
AHRR	0.596441
GSC2	0.59057
ZNF275	0.177805
MTMR1	0.0871487
GPC1	0.603827
ADCK1	0.157058
HAGH	-0.069871
RNF4	0.0846059
CASP8	0.102481
LIMCH1	-0.0864904
INTS13	-0.00810848
TM7SF3	-0.268397
DLX3	0.28223
SPA17	-0.252509
TSPAN32	0.0985486
CCN5	1.51818
DMRT3	1.19402
ST3GAL6	0.490319
ATP2C2	1.06805
NGFR	-0.282098
CDON	-0.618247
TAF2	0.00394162
HIPK2	-0.315124
TNPO3	0.0942623
BORCS8-MEF2B	-0.189116
RFXANK	0.0285173
TMEM161A	0.0995256
LPAR2	0.561598
CTSA	0.259855
SUGP2	0.0122144
SLC12A2	-0.120933
SNX24	0.0269851
EYA2	0.241309
CNN2	0.409607
ABCA7	0.259187
SNCAIP	0.177032
DDX20	-0.113897
BTBD1	-0.0131401
FAR2	-0.260881
BCAS1	2.96634
POU1F1	-0.0701612
CHI3L2	1.01503
SBNO2	0.196576
PMS1	-0.0835927
HMG20B	0.0877579
CALCRL	-0.226671
TAF11	-0.034003
ANKS1A	0.140004
AP3D1	-0.00105773
ZNF76	-0.0791517
SLC9A3R2	-0.206188
NTHL1	0.0778068
UHRF1BP1	0.0747635
GNAI3	-0.0292759
IPO5	-0.0935347
OAT	0.149736
WDR3	-0.031413
PKN2	-0.155265
WDR18	0.00912666
TRAM2	0.369246
NTN1	0.121121
GLP2R	1.87164
MCM10	0.144428
DGKA	0.391682
ERBB3	-0.23604
ROPN1	1.02463
ANKRD44	-0.0401094
KARS1	0.0215123
ADAT1	0.0347492
PDIA5	0.126313
TBC1D22B	-0.103601
NDUFB4	0.0696295
SPEN	-0.235019
MYLK	0.134532
ZC3H15	-0.112984
MAP2K4	-0.0629879
PACC1	0.111442
SNAP91	0.535537
SLK	-0.26413
CYB5R4	0.0209808
COL17A1	1.63929
GSTO2	-0.322546
SEC61A2	0.0748425
PRKCQ	0.257372
TLE2	0.182887
ASB1	-0.167341
FAM107B	0.0180662
ME1	0.555185
TBC1D1	0.197544
CDK13	0.0597719
MTHFD2	0.435591
SLC9A7	0.261215
FOXJ2	-0.0757721
YBX1	0.136343
PDE4A	0.0256637
PPP2R5A	0.0996812
CTNNA2	1.3633
ELAVL1	0.0449712
TIE1	-0.204576
DIP2B	-0.0519421
SMARCD1	0.110875
KDM4A	0.101047
NFYC	-0.022282
ZMYND12	-0.225629
SLC9A3	-0.389751
NGEF	0.100744
ASPM	0.526273
CD84	0.163184
ELOVL1	0.0334115
SPI1	0.39772
POLR1H	-0.0127704
MPPED2	0.150495
CLDN18	-0.302969
ZBTB11	-0.0936858
ATXN3	-0.179088
GOLGA5	-0.157433
FGFR2	0.21584
LRRC40	-0.184325
ISOC1	-0.14782
EML1	-0.142455
TRMT11	-0.0946925
THUMPD1	-0.0705196
MSANTD3	0.0498098
KIF26A	-0.484152
ATG2B	-0.072927
ARFGEF1	0.061797
ACSM2B	-0.651475
ZFAT	-0.220071
MTFR1	-0.11418
STAG3	-0.123655
FECH	-0.210587
MYO9A	-0.414871
DDX3Y	-0.0482093
PFKP	-0.137812
IDI1	-0.156682
SP100	0.0258003
KLF6	-0.356369
PLPP1	-0.431106
NEO1	-0.16697
TRAM1	0.157167
PHKA1	0.323219
TNFRSF1A	0.203926
CACNB1	0.389804
EVI5	0.0456716
STOML1	0.214269
PKM	0.0816721
DHX29	-0.111872
DNTTIP2	-0.112051
METTL22	0.232815
TP53BP1	0.0211028
TRO	0.685992
RRP15	-0.0552812
RHOA	-0.00697388
DHX8	0.000388221
PMS2P4	-0.0803993
PRKCZ	-0.211285
ZFY	0.0423646
IARS2	-0.0806258
SYT1	0.649442
NAV3	1.031
IDH3G	0.040511
ROGDI	0.0284184
PDZD4	0.142237
ATP2B3	2.55218
ROCK1	-0.156627
CBFB	0.114364
PDK3	0.0852537
HYAL2	-0.038719
HDAC4	0.0745615
RASSF1	-0.00787572
FGFR3	-0.239261
IFI35	-0.0375493
HEATR6	0.150851
COASY	0.0373543
PLEKHH3	0.0447448
MEF2A	-0.179867
OTUD5	0.074694
TFE3	0.0838169
TBC1D25	0.103399
ACSL4	0.238191
INPP5A	-0.132025
GPKOW	0.0336243
GRIPAP1	0.0622812
FTSJ1	0.235429
PRR11	0.590626
REEP1	0.305123
ATP11A	-0.491738
POLR1A	0.00309987
LAPTM4A	-0.0273557
TTC7A	-0.133452
IP6K2	0.190281
STON1-GTF2A1L	0.286806
SRBD1	-0.209696
KIF2A	0.759611
RASGRP2	-0.00731292
PSME4	0.10286
IFT80	0.00405
SIRT2	0.0244866
ERLEC1	0.0333832
PPP2R5B	0.15283
PYGM	0.194016
PAGE1	0.451842
PITX1	0.932342
TRPC7	0.342229
MAST4	-0.394752
ADGRF5	-0.45529
SDK2	0.879037
ADAM7	2.03296
NUP133	-0.0886409
NUCKS1	-0.0988046
VPS35	-0.0562352
DNAJA2	-0.0864731
BCL3	0.29819
KCNAB2	0.0983674
ABCC9	0.0571108
GAL	0.980134
CLEC2D	0.327839
FUNDC1	0.191911
MAOB	-0.326482
RORA	-0.263466
DRD4	0.136412
TGFBR3	-0.34203
PLA2G10	-0.180303
HES2	0.212825
ATP1B3	0.108672
NEDD4	-0.0170167
PIGB	-0.0704456
MAPK6	0.100265
GNB5	-0.0594201
RAB27A	0.0322933
HDHD5	0.00391463
UFD1	0.0282683
LRP6	-0.247856
GUCY2C	0.290275
SCT	0.356307
PHRF1	0.0982
ELP1	-0.214498
NUCB2	0.0794043
PFN2	0.452975
PTPN3	-0.29572
SPTB	0.684304
DAPP1	0.265677
FGF10	1.36838
SLC44A1	-0.276079
TMEM260	-0.0384956
SMG6	-0.113249
EXOC5	-0.166419
CLTCL1	0.202278
FGF22	0.310418
FSTL3	-0.0170553
DGCR2	-0.00187988
RNF126	0.090137
MNT	0.0563523
ZXDC	-0.116438
JMJD6	0.0445053
POLB	-0.0134306
ST6GALNAC1	0.358538
WIPI1	-0.0674477
FRMPD1	-0.472923
GBA2	-0.191997
NDST1	0.0560528
ASNS	0.238433
AP3M2	-0.100556
CNGB1	1.41841
ST6GALNAC2	0.086236
CHAT	1.47344
PABPC1	0.245834
TESK2	-0.129161
CFAP20	-0.036883
CSNK2A2	0.17565
PTPN21	-0.0930416
EIF2B3	-0.0655613
CAMK2A	0.912643
TCOF1	0.197233
CDC42	-0.0753574
OSBPL3	0.349563
EPHA8	1.83781
SLC12A3	1.4654
RAD18	0.137006
ATP2B1	0.1625
TRPM5	0.468538
NCK2	-0.0519395
MAP4K4	0.114906
MGAT4A	-0.196838
RPL31	0.105367
WDR1	0.0925225
SNX13	-0.0531232
MS4A12	1.66754
ARHGAP10	-0.132316
RPS6KA2	-0.135192
ING3	-0.168705
VASH1	0.0188404
LMCD1	0.265619
BUD23	0.158063
SEL1L	0.0585571
TRIP13	0.480285
ATP6AP1	0.0386746
TCF3	0.235062
TRIB2	-0.237729
DAZAP1	0.105121
MBD3	0.162731
PRLH	0.193593
HLTF	-0.0268366
FAM50A	0.100505
FAM3A	0.106872
CPSF1	0.173539
MYO3B	1.0819
CYBRD1	0.281227
CDH19	0.645084
PDCD2	-0.0136689
SLC6A15	0.435647
RDH11	-0.0298818
PRKACA	0.0931407
ADGRL1	0.514668
SPP2	0.454654
ACTN1	0.29232
ZFYVE26	-0.0733504
RPS6KA6	-0.143421
EPN2	-0.21188
PTPN18	0.00336861
LIMS2	-0.0872265
ASIC4	0.888885
SPEG	1.1552
LNX1	-0.0822905
ALDH3A2	-0.624418
TFRC	0.0807268
SREBF1	0.0581803
TRPC5	0.947443
AFF4	-0.0515157
UBE2D1	0.172117
MPP5	-0.219176
RHOBTB1	-0.120002
SMC1A	-0.0292694
HSD17B10	0.079803
MARK2	0.0370199
HMMR	0.529665
CHFR	0.254758
TRHDE	-0.627697
P4HA2	0.120091
FCGR2B	0.46005
NFATC3	-0.137342
TRNT1	0.0511005
ACADVL	-0.0218059
STK10	-0.0348501
FBXW11	-0.0684412
ACAP1	0.184162
CRMP1	0.174041
EVC	-0.175213
DERL2	0.0551643
SIDT1	0.0901653
NDE1	-0.0107875
IRAG1	0.0362626
TMEM38A	0.0160759
AP1M1	0.188572
PVR	0.201583
XRCC1	0.125893
SCARB1	0.00596672
CYP2W1	0.303392
MCM2	0.254028
MOV10L1	-0.0627231
PANX2	1.90303
SELENOO	0.0514097
TP63	0.154889
ALPK1	0.0851002
LLGL2	-0.152796
PDE8A	-0.104711
CLCN4	-0.220278
NLE1	0.0541101
SDHA	-0.117492
SMARCE1	-0.108669
FNDC8	0.12143
GSDMB	0.431582
KDM5A	0.00267075
ADAM11	0.415875
PPP2R3A	0.149011
FERMT2	-0.168315
ABCB11	1.01728
DHRS9	-0.149445
CD5L	-0.328183
PTGS2	0.663625
IGF2BP2	1.4217
MAP3K13	-0.155687
ST6GAL1	0.308357
TBX21	-0.0395487
VDAC1P1	-0.122371
FRY	-0.109679
PICALM	-0.0696751
NSF	0.00101262
GLI2	0.211091
CLASP1	0.0597322
MRPS34	0.025907
NOTCH3	0.122026
CLNS1A	0.0889399
PPP2R2C	2.2204
TEAD2	0.253955
EED	0.0486133
CDHR2	-0.394115
SNCB	-0.0757547
TSG101	-0.0903936
NCBP3	-0.0946223
ATP2A3	0.0027075
CA12	0.236364
MGLL	0.104569
NTN4	-0.64508
BCS1L	0.00915866
NUAK1	0.01004
DPP8	-0.108715
SLC24A1	0.0536781
ZNF532	0.0538097
SCARF1	-0.252233
LMAN1	-0.119105
HACD3	0.0431312
IPCEF1	-0.175234
ZZEF1	-0.00767894
NOX3	0.852097
ENO1	-0.130726
SLC12A1	0.52876
MYDGF	0.204137
ANO8	0.087761
TUBE1	-0.19677
ARHGEF10L	-0.188528
TXK	-0.207412
WSCD2	0.815348
KCNQ2	1.4239
TACR2	0.383309
ACTR6	-0.0868699
TIPIN	-0.114245
SRI	0.134074
EIF4G3	-0.0259634
NUP37	0.0803087
SEMA3A	0.610222
GTSE1	0.606578
SEMA3C	0.893818
TTC38	-0.302132
ACAT1	-0.364788
GRAMD4	0.0790443
CELSR1	0.157217
WNT8B	0.31209
ZNF638	-0.132913
SLC25A40	0.0240174
TIMM21	-0.14872
ADD2	1.31112
FGF4	0.884493
RASAL2	-0.135104
VPS9D1	0.224134
ZNF37A	-0.138405
MARK3	-0.02362
SLC25A3	0.126326
FNDC3B	0.132838
FOSL2	0.017509
CACNG5	0.449157
CACNG4	1.4827
FRYL	-0.0677711
TMEM131	0.0026876
FSCN1	0.325154
ACTB	0.214433
MOCOS	1.3272
PLD1	-0.227745
ATP12A	0.686037
WDR62	0.375366
DLG1	0.0412888
RAB7A	-0.0144231
BCAP29	-0.0867151
SEC31B	0.172652
SART3	0.0447539
ARHGAP15	0.147043
TUBA3D	1.47726
PAX2	-0.184935
EXOSC7	0.220596
KIFAP3	-0.120128
MKRN2	0.0897053
MCM6	0.175853
REXO2	-0.125018
RBM7	-0.0365716
RBMS2	-0.145161
BAZ2A	-0.0138674
PTPN23	0.0954861
MLH1	0.0406006
UNG	0.0738227
FMO4	-0.00411443
KLHL20	-0.0891846
RGS11	0.208504
SLC46A1	-0.1832
PLXNA2	-0.310337
SPAG5	-0.484261
ANKRD13A	-0.100086
TPD52	0.0401562
ACACB	0.0269945
TRAF4	0.107322
PAG1	-0.0518572
GPATCH1	-0.0259322
ICAM3	0.157447
NT5C2	-0.0468587
MCAM	-0.0393628
GPC4	-0.056433
MBNL3	0.23599
CAMSAP3	-0.102522
RAP1GAP	-0.0134324
XAB2	-0.0522256
ARHGEF1	0.116261
STXBP2	0.169087
MAP2K7	0.0193946
NMRK2	-1.11709
DGKD	0.0467899
CTTNBP2	-0.257173
ACTL6B	1.48148
RARB	-0.219477
TOP2B	0.0179498
TM9SF3	0.0158684
NFKB2	0.0407727
UBE2T	0.377988
PPP1R12B	-0.0225171
DNAJC10	0.0223827
GTF3C1	0.0956632
IL4R	0.136897
USP33	-0.139451
PAK3	0.691363
CAPN6	0.462597
DCX	1.06801
SNRPA	0.148813
SPAG6	0.00424659
EXOSC5	0.207106
DYNC1I2	-0.153557
APBB1IP	-0.00785661
LRCH4	0.142122
FAM76B	-0.0135814
SIRT6	0.150146
TYR	0.428782
POLD3	0.118757
ACTN2	1.33807
CAPZB	0.14915
GPR137B	-0.21486
NAALAD2	-0.00778407
JADE1	-0.0750575
SLC25A43	-0.0103891
UBE2A	0.088415
FGFR1	0.159104
FKBP6	0.809201
SMC1B	0.789483
FBLN1	0.864818
ITGA8	-0.27195
CST7	0.0354455
MAP2	0.209111
PIAS2	0.0859705
AMPH	0.355604
ARAF	0.0387112
MCCC1	-0.152149
LAMP3	0.513317
FAP	0.770467
NEBL	-0.513733
ACER3	0.133263
UBE2K	-0.0081567
PIK3C3	-0.215287
N4BP2	-0.00180296
TIGAR	0.0248547
TULP3	0.0281062
SYNJ2	0.147355
ADCY2	-0.184767
PPP2R5C	-0.0263337
PMS2P1	0.0562605
RBFOX1	1.39751
GNB1	-0.0506715
HOXA9	0.0677454
EDN1	-0.263771
MLLT10	-0.182338
ZCWPW1	0.0509172
ADCYAP1R1	-0.0408411
FGF20	0.0738465
P2RY10	0.161073
ITM2A	-0.138791
NRDC	0.140272
VDAC3	-0.00329694
PCM1	-0.135373
TNRC6C	-0.0342198
CBFA2T2	0.0799347
BRINP1	-0.160718
ITCH	-0.0612527
PKD2L2	0.0593564
TP53INP2	-0.0792455
SDF4	0.0879825
MYH7B	0.148965
BPIFB2	2.41339
TP73	0.520041
TOLLIP	-0.250715
UBE2D4	0.0723371
CLUL1	0.273641
RUNX1T1	-0.113505
CDH17	1.50957
THOC1	-0.0571283
FKBP7	0.0580198
OSBPL6	0.466261
SLC1A3	0.150516
XRCC5	-0.0362761
LXN	-0.048997
SP140	0.338574
MKNK1	0.0630807
TNS1	-0.278827
REXO1	0.0642518
SAR1A	0.0184213
CDC14A	-0.174905
RAPGEF3	-0.204805
CEACAM1	-0.41714
SENP1	0.0766193
DUSP13	1.97969
CIC	0.11234
LIPE	-0.319583
FDFT1	-0.054797
PAFAH1B3	0.281087
OPHN1	-0.123791
AFM	-0.551373
KIF22	0.0624412
SCGN	-1.56118
CARMIL1	-0.0215644
PGM1	0.157233
DDX1	-0.157069
DNM2	0.0971364
EPB41L2	0.0166134
RIMS1	0.359703
MOXD1	1.16022
STX7	-0.233409
RABL2B	0.0311187
KEAP1	0.0738891
DDX43	-0.512771
PTPRH	2.90583
DCT	0.459604
SLC35C2	0.3264
CRYBG3	0.0833874
EPHA6	0.0737014
SCTR	-0.211699
RFX3	-0.193397
RIF1	-0.179668
RAB21	-0.186432
SLC4A4	-0.215608
SMARCA2	-0.171813
RDH8	1.51039
SESN1	-0.0843929
MID2	-0.110247
DNAAF6	0.499319
COL5A3	0.311116
SRCAP	-0.00663287
PUM3	-0.0857403
CPB2	0.483504
CHRNA3	0.642606
KCNN2	-0.00491681
CNOT4	-0.0383331
PSEN1	-0.0879269
CPOX	0.376323
CLDND1	0.0193196
MOK	-0.123311
HSP90AA1	0.0348729
RBL1	0.0384411
DLGAP4	0.241295
IGSF9B	0.177878
CFHR2	-0.141605
CROCCP3	-0.151503
NDC80	0.369407
AP4E1	0.0609756
RSBN1	-0.147852
MAGI3	-0.0652441
CXCL2	0.477167
AFP	0.749892
COL4A4	-0.221949
TCF7	0.413601
OSTM1	0.0511118
CDH7	1.22305
IMPG2	0.279694
PCNP	-0.074917
EXD2	-0.068459
ARG2	-0.136264
MEF2C	-0.150108
PTPRC	0.0334746
CACNA1S	0.378988
PKP1	1.01799
UBA5	-0.332591
STK17B	0.178691
CDC14B	-0.41675
ZNF510	-0.244718
LRP2	-0.714524
ZNF506	-0.0694316
JMJD4	0.022036
DUSP12	-0.00792451
AACS	0.256865
DELE1	0.0711355
SLC13A1	-0.78445
CADPS2	-0.12827
PCDHB4	-0.11758
PCDHA6	0.235743
PCDHGA2	0.012599
HSPB11	0.0262797
PHLPP1	0.0185522
ATP8B1	0.181175
IL12RB2	-0.676187
SMARCD3	0.542421
WDR70	-0.0437889
FYB1	0.273874
MPP4	0.49216
STRADB	-0.0520828
BZW1	0.0199798
PGR	0.300804
C1QTNF3	0.58393
ME2	0.0235327
C5orf22	-0.0183835
CCNT2	-0.0114517
FAM135A	-0.331806
COL19A1	-0.878035
EPB41L3	0.0804612
COBLL1	-0.0217041
DLG3	-0.0114361
KCNK2	0.599041
SERTAD4	-0.182089
TRAF5	0.22673
MRPL22	-0.0473527
GEMIN5	-0.017124
OPRK1	1.81713
NFE2L1	-0.0821144
SEMA5B	0.0428746
GSK3B	0.0496797
ITGB5	0.206087
ERC1	-0.00845074
XPO1	-0.0593847
LINC01587	0.306949
RNF13	-0.210013
TRPM3	-1.11299
PALB2	0.0101133
DOP1A	-0.181476
LYRM2	-0.0122294
BCKDHB	-0.203277
KAT6A	-0.0778439
TUT7	-0.11369
ULK2	0.00345083
GRHL2	2.65545
TNPO1	-0.053007
PLOD1	0.368782
P2RX5	0.569441
ITGAE	0.215881
DIS3	-0.134828
PIBF1	-0.190417
TDRD3	0.0908242
AC000061.1	-0.029319
NUFIP1	-0.117227
PDS5B	-0.155459
OXCT1	-0.244769
RRAGB	0.034859
EPYC	0.858484
CYLD	-0.026001
SLC27A5	0.145157
ZNF324	0.00104951
ZNF671	-0.179453
ZNF416	-0.0635604
ZNF586	-0.115019
ZNF446	0.157065
ZNF264	-0.0657801
RPS5	0.282201
FAT1	0.263716
YTHDC1	-0.206184
CHMP2B	-0.0039231
SMAP2	0.0757086
PPIE	0.0919814
ZMPSTE24	-0.0931225
STARD7	-0.0619093
NOA1	0.032638
REST	-0.0754688
HAL	0.298513
SSH1	0.146853
GSTP1	0.038848
APLP2	0.166813
FAM234B	0.268739
SLCO1A2	-0.0473119
WBP11	0.0604596
EIF3I	0.086887
NKAIN1	1.04569
COL16A1	0.73921
TXLNA	0.0954109
APOB	2.26519
NCOA1	-0.136067
AGBL5	0.115399
EFR3B	-0.151542
KIF3C	0.0705892
RAB10	-0.0431927
GCKR	3.19757
HADHA	-0.211212
MAPRE3	0.138588
CAD	0.199971
CD59	-0.0852013
CD82	0.814542
BCORL1	-0.0538449
ATRX	-0.0689145
AK6	-0.0205021
FCN1	-0.0580233
MYNN	-0.052211
MECOM	0.0993987
SCAMP1	-0.0803913
PREP	0.094567
HACE1	-0.0469017
SEH1L	-0.134597
WDR47	-0.145308
WDFY1	-0.0406554
OVGP1	0.119235
SLC25A24	-0.0713261
MAP3K4	-0.0832258
PILRA	0.228572
IGSF9	0.864651
ABCB1	-0.130814
ZNF213	0.178484
AKR1B1	0.251543
CPNE3	-0.0695541
RRN3	-0.0108216
CTTN	0.104398
WNT11	0.198599
MTIF2	-0.0077421
DDHD2	-0.147499
TTC39A	-0.109599
EPS15	-0.0514535
ORC1	0.369174
MGST2	-0.0984116
CHERP	-0.00185051
ATG16L1	0.0600026
USP40	-0.0555168
POMGNT1	0.0252345
RAD54L	0.169734
MAST2	0.249517
DNAJA1	-0.204575
B4GALT1	0.387971
CHMP5	-0.250497
NFX1	-0.214015
AQP6	0.408415
DIMT1	0.0746485
IPO11	-0.13316
FOLH1	0.235482
EIF2AK1	0.147765
NME8	0.215538
EPDR1	0.321797
SNX10	0.221518
SEPHS1	-0.0027292
MRPL28	0.116862
HBQ1	0.483563
ITPKC	0.138577
CEACAM6	0.761413
FAT2	0.32054
RBM22	-0.0433234
TMED2	0.143722
ERO1B	-0.213542
ZFAND6	-0.0913871
HSD17B2	0.135858
TXLNG	-0.0744918
PPEF1	0.837196
LAT2	0.193003
HUWE1	0.00905322
ZW10	-0.071078
ALG9	-0.108302
MYBPC2	0.94738
NOX4	-0.150216
ACOX3	0.221649
MTMR2	-0.0623472
PPP1R15A	-0.0098733
HSD17B14	-0.167188
TRIP6	0.13862
ACHE	0.959132
FTL	0.388985
SRRT	0.027786
BAX	0.204375
NLK	-0.105514
PIGS	0.0881173
ADAMTS2	0.376188
TMPRSS11E	3.32831
ATXN7L3	0.113376
PGS1	0.0805475
PSMC5	-0.0219241
UIMC1	0.00153754
CETP	-0.411772
MMP2	0.548195
MT3	1.2666
LPCAT2	0.355912
GNAO1	0.281617
OGFOD1	0.0996044
SH3BP2	-0.0716305
NOP14	-0.0945264
ADD1	-0.078083
L2HGDH	-0.354836
TXNDC16	-0.31159
RTRAF	0.0280375
NID2	-0.0944354
GMCL1	0.0144523
SF3B2	-0.0199119
KLHL42	0.118627
GNAS	0.396425
DNM1L	0.0320816
PTHLH	0.148368
PHACTR3	1.2158
ERGIC2	0.121181
TFAP2C	2.53994
AURKA	0.514617
CASS4	0.3926
PIR	0.200096
AAMDC	-0.138456
RFX2	-0.426915
METTL2A	-0.000286616
SULT2B1	1.66955
ALG6	0.0131214
CNOT3	0.0472975
GP6	0.577576
PTPN4	-0.114283
DDX18	-0.146217
KHSRP	0.0826177
GNA11	-0.0346507
ASAP3	0.440496
EDEM2	0.262462
DNMT3B	0.488747
REM1	0.164196
TPX2	0.631231
FER1L4	0.303612
PDRG1	0.23715
EPB41L1	-0.0147522
SLC15A1	0.485351
DOCK9	-0.173314
ANKRD10	0.113951
TGDS	-0.19542
DOCK3	0.879356
C3orf18	0.214266
COQ9	-0.033147
TMEM40	0.853307
KIF9	0.014388
ARHGAP28	-0.252427
CRLS1	0.426727
DEFB127	0.513694
PPP1R13B	-0.216527
ATRN	0.108952
SMOX	0.107044
SIGLEC1	0.315611
FKBP1A	0.0396511
NSFL1C	0.0582324
SLC4A11	0.426933
C20orf194	-0.118013
ZNF343	0.019557
EBF4	0.472806
CPXM1	1.36096
MAVS	0.0481166
LZTS3	0.18049
F11	-0.430743
XRN2	0.0893855
KIZ	0.125511
DYNLL1	0.0918558
TESC	0.154123
SNX5	-0.043653
RPL6	0.266888
SIRPG	0.286398
MAPKAPK5	0.0639878
P2RX7	-0.0482814
ESF1	-0.0398717
RBBP9	-0.102649
ANAPC5	0.186781
SLC23A2	0.00650297
SLC8B1	0.244297
TMEM230	0.0984273
DZANK1	0.0939786
KDM2B	0.12501
CFAP61	0.698523
LHX5	1.54687
TASP1	0.090883
OAS1	0.0082326
GCN1	0.10032
RPLP0	0.300077
PXN	0.20563
SIRT4	-0.0546363
RPH3A	0.550536
KIF16B	0.0155475
TRMT6	0.062023
CHGB	0.862195
PEBP1	-0.275735
TBX5	3.50217
BRAP	0.0410393
ERP29	0.120886
NOS1	-0.0779235
FUS	-0.0725793
IGBP1	0.0283459
FXYD5	0.436111
ZNF302	-0.0141589
GRAMD1A	0.297643
FXYD3	1.40334
HEPH	0.137166
CDIP1	0.0975757
CMTM1	0.191902
KCNH4	0.630985
GANAB	0.103674
GMIP	0.313739
RBM41	-0.00405776
BIRC5	0.621278
LAG3	0.35672
MLF2	0.182951
OTUB2	0.233979
DDX24	-0.0436665
ZBTB25	-0.0898478
NECAP1	-0.091314
ARHGAP4	0.362344
ANKRD24	-0.161682
DHX32	0.0956033
RCOR1	-0.0799794
GPATCH2L	-0.0395526
LTBP4	0.431633
BLVRB	0.234377
SLC9A1	0.306097
SPTLC1	-0.129967
PAPOLA	-0.058881
CCNK	-0.0251226
PCBP4	0.359223
RGS1	0.144936
YPEL3	0.10281
MRPS33	0.0801713
NDUFB2	0.176905
NUDC	-0.0483514
MAEA	0.0272229
ICAM1	0.1182
STRN4	0.0713076
IRAK3	-0.063394
LYZ	0.0782484
SI	1.10552
MUL1	-0.130852
TFAP4	0.177345
PDCD7	0.0378785
SPG21	0.0270446
FETUB	3.33487
DNAJB11	0.117654
P3H2	0.103402
THPO	0.815642
CHRD	0.429911
FLT3LG	0.273793
RAB11FIP3	-0.132977
GNPTG	0.0742036
ZNF268	0.0685242
GOLGA3	0.219308
PABPC4	0.330921
CD209	0.223376
CERS4	0.0319726
MCOLN1	0.046426
USP48	-0.0840587
EFNB1	0.140181
PDPR	-0.0868077
AARS1	0.109716
GLG1	-0.00876779
KIF4A	0.552314
TNRC6A	0.0577757
PLEKHG2	0.20634
DLL3	1.05849
NAT14	0.598907
PITPNM2	0.220414
EXOC1	-0.105199
RBM27	-0.00939838
POU4F3	-0.0610842
OSBPL8	-0.146697
DTX2	0.337745
NLRC4	0.114048
PUS7	-0.0575614
LAMB4	0.779978
NRCAM	0.291293
LAMB1	0.181221
SLC26A4	0.386703
SLC26A3	0.476597
DLD	-0.0888601
WDR7	-0.175425
TXNL1	-0.0843631
IL5RA	0.107835
ABCC6	-0.110807
CMTM6	0.181047
ITGA6	-0.505345
RAPGEF4	-0.312766
MAP3K20	0.22659
SMPX	3.01901
FH	-0.0631111
SEL1L3	-0.055965
TF	2.08951
CDV3	0.0725267
MYO15A	0.610909
ALKBH5	-0.0408122
APOH	0.954977
NLRP1	0.0807155
PITPNM3	0.200178
SPAG7	-0.0444715
ORC6	0.494085
ZFHX4	1.33043
SLC17A6	0.861421
CPA1	0.754325
ZC3HC1	0.12437
ESR1	0.163194
RGS17	0.876174
ANGPT2	-0.361914
TMEM101	0.235076
CD200	-0.0930898
CCDC80	0.843277
CMA1	-0.294605
PSME1	-0.0972689
PPP2R3C	-0.0472054
HAUS4	-0.0489427
JPH4	0.0570803
MYH7	0.805793
CEBPE	0.297145
SLC7A8	0.341611
OSGEP	0.0192925
SLC22A17	0.380268
RNF31	0.139007
SCFD1	-0.160091
G2E3	-0.11579
HECTD1	-0.00393325
HNRNPC	-0.116202
RPGRIP1	0.271733
SUPT16H	-0.0769495
TOX4	-0.131476
GEMIN2	-0.0102304
TGM1	1.76599
TINF2	-0.0440056
DAZL	1.2771
TBL1Y	0.0118039
SEMA6A	-0.310415
TRPM7	-0.138299
TYRO3	0.31086
WDR76	0.0238213
CAPN3	0.100895
SNAP23	-0.0175923
TBX15	0.866251
PHGDH	-0.190733
COL9A3	-0.0745563
EZR	-0.443484
MYL6	0.0949693
AGO1	-0.108439
TEKT2	-0.135355
CLSPN	0.178843
RFFL	0.0473787
UNC13D	0.286504
MFSD11	-0.0126656
DPYSL2	-0.102451
TGFB2	0.195478
GPATCH2	-0.0351705
NUP50	-0.00557499
CDC45	0.360922
COMT	0.230411
ADA2	0.188613
AC016026.1	-0.0677373
VNN3	0.466061
ECHDC1	-0.161555
[truncated: 58,661 more rows]
