# Supplementary material for: An integrated bioinformatic investigation of kallikrein gene family members in kidney renel cell carcinoma
Source: PLoS One. 2024 Aug 8;19(8):e0305070. doi: 10.1371/journal.pone.0305070 (PMC11309392; doi:10.1371/journal.pone.0305070)
Supplement: S1 Raw data — (ZIP) [file pone.0305070.s003.zip › KIRC_single-gene GSEA analysis/KLK14_LogFC.xlsx]

## Sheet: Sheet 1
gene_name	log2FoldChange
TSPAN6	-0.417625
TNMD	-0.428476
DPM1	-0.114965
SCYL3	0.0659192
C1orf112	0.0342442
FGR	0.240543
CFH	-0.528453
FUCA2	-0.230799
GCLC	-0.235243
NFYA	0.010677
STPG1	-0.107601
NIPAL3	-0.360922
LAS1L	-0.0323294
ENPP4	-0.443843
SEMA3F	-0.0535788
CFTR	-0.261137
ANKIB1	-0.121068
CYP51A1	-0.42341
KRIT1	0.320167
RAD52	0.793318
MYH16	1.26861
BAD	-0.185652
LAP3	-0.226526
CD99	-0.110393
CD99
HS3ST1	-0.187065
AOC1	-0.564185
WNT16	0.853502
HECW1	-0.349501
MAD1L1	0.395743
LASP1	-0.194067
SNX11	-0.139779
TMEM176A	-0.316997
M6PR	-0.33385
KLHL13	-0.488574
CYP26B1	-0.129801
ICA1	0.0711039
DBNDD1	-0.267927
ALS2	-0.0247317
CASP10	0.110567
CFLAR	0.242749
TFPI	-0.304536
NDUFAF7	0.045479
RBM5	0.747897
MTMR7	0.0480742
SLC7A2	0.0216282
ARF5	-0.127258
SARM1	0.185532
POLDIP2	-0.197708
PLXND1	0.0430748
AK2	-0.182272
CD38	0.24217
FKBP4	-0.202118
KDM1A	-0.0448742
RBM6	1.12038
CAMKK1	0.244861
RECQL	-0.302278
VPS50	-0.18237
HSPB6	0.26429
ARHGAP33	1.49355
NDUFAB1	-0.328581
PDK4	-0.435754
SLC22A16	-0.0577609
ZMYND10	-0.0516242
ABCB5	-0.183272
ARX	-0.857948
SLC25A13	-0.21338
ST7	-0.175924
CDC27	-0.186127
SLC4A1	-0.0322586
CALCR	-0.214471
HCCS	-0.37872
DVL2	0.190025
PRSS22	0.620356
UPF1	-0.0610023
SKAP2	-0.403527
SLC25A5	-0.364764
MCUB	-0.219702
HOXA11	0.203954
POLR2J	-0.123097
DHX33	0.0414026
MEOX1	-0.0888419
THSD7A	-0.276653
LIG3	0.0188442
RPAP3	-0.21341
ACSM3	-0.45469
REXO5	0.0988856
CIAPIN1	-0.207814
SPPL2B	0.623011
FAM214B	0.143823
COPZ2	-0.106397
PRKAR2B	-0.116374
MSL3	0.267243
CREBBP	-0.0303305
TSPOAP1	1.14917
MPO	-0.189995
PON1	0.989373
GCFC2	-0.168095
WDR54	-0.165619
CROT	-0.181312
ABCB4	-0.46333
KMT2E	0.0476504
RHBDD2	-0.164984
SOX8	0.61276
IBTK	-0.227206
ZNF195	0.221285
MYCBP2	-0.134874
FBXL3	-0.344068
ITGAL	0.325678
PDK2	-0.272346
ITGA3	-0.29995
ZFX	0.0571913
LAMP2	-0.481722
ITGA2B	0.954218
ASB4	-0.360926
GDE1	-0.369926
REX1BD	0.255125
CRLF1	0.180546
OSBPL7	0.742225
TMEM98	-0.384633
YBX2	0.513901
KRT33A	0.748265
MAP3K14	0.0968353
ABCC8	1.37594
CACNG3	0.165974
TMEM132A	-0.0496223
AP2B1	-0.30264
TAC1	-0.318024
ZNF263	0.0460851
CX3CL1	-0.208065
SPATA20	0.14264
CACNA1G	0.810245
TNFRSF12A	-0.151857
DLX6	0.631745
MAP3K9	0.0395339
RALA	-0.249942
BAIAP2L1	0.0448939
KDM7A	-0.0089653
ETV1	-0.153071
AGK	0.242426
ALDH3B1	-0.247657
TTC22	-0.18079
PHTF2	0.0275562
CCL26	0.105241
FARP2	0.0824666
USH1C	-0.207725
GGCT	-0.164228
DBF4	-0.0517737
TBXA2R	0.00991855
IFRD1	0.505107
LGALS14	1.0622
COX10	-0.150311
GTF2IRD1	0.108939
PAF1	-0.0855397
VPS41	-0.251676
ARHGAP44	0.0396718
ELAC2	-0.0706361
SCIN	-0.271846
ARSD	-0.1712
PNPLA4	-0.273938
MYH13	1.07306
ADIPOR2	-0.119033
CDKL3	0.504051
UPP2	0.0290967
PRSS21	0.234585
MARK4	-0.00103731
PROM1	-0.557208
CCDC124	-0.0349625
CEACAM21	0.140855
PAFAH1B1	-0.143396
NOS2	0.00915954
DNAH9	-0.21864
KIAA0100	-0.226536
SLC13A2	0.3472
GAS7	-0.0606818
TRAPPC6A	-0.227678
MATK	0.176809
CEACAM7	1.49692
CD79B	0.0477473
SCN4A	0.330903
ST7L	0.0712695
TKTL1	-0.0268517
PAX6	0.543441
RPUSD1	-0.0141873
RHBDF1	0.437836
LUC7L	1.11956
CACNA2D2	0.341029
BAIAP3	0.0596329
TSR3	-0.199695
PIGQ	0.139906
CRAMP1	0.614007
TEAD3	0.298508
SELE	-0.365543
DNAJC11	-0.0658491
FMO3	-0.246644
MYLIP	-0.094706
NOX1	-0.112404
E2F2	0.282408
PSMB1	-0.214509
SYN1	0.0289805
JARID2	0.160323
CDKL5	-0.218755
CAMK1G	0.0621197
CDK11A	1.02146
NADK	0.0755735
TFAP2B	0.116043
TFAP2D	2.75385
DLEC1	1.18709
CYTH3	0.0398691
ADAM22	-0.132988
SYPL1	-0.381532
CYB561	-0.138338
SPAG9	-0.0862499
CELSR3	1.02881
AASS	0.531987
PLEKHG6	0.0382922
SS18L2	-0.062623
MPND	-0.16569
MGST1	-0.494336
CRY1	0.0536445
PGLYRP1	0.615089
NFIX	-0.130275
ST3GAL1	-0.179095
MMP25	0.471346
IL32	-0.249497
PKD1	0.429028
MAPK8IP2	-0.0575918
MED24	0.109961
RHOBTB2	0.0707901
HEATR5B	-0.081477
SEC62	-0.43243
RPS20	-0.229407
CSDE1	-0.305484
UBE3C	-0.213522
REV3L	0.0253307
TENM1	0.739512
PAX7	0.588079
MASP2	1.17851
IYD	-0.682672
FAM76A	0.122593
TRAF3IP3	0.690165
POMT2	0.210402
VTA1	-0.31248
MLXIPL	0.729217
BAZ1B	-0.0978633
RANBP9	-0.0937643
ETV7	0.0900291
SPRTN	-0.0896752
EEF1AKNMT	-0.165805
DYRK4	-0.0150548
ZNF207	0.145222
UQCRC1	-0.278295
STARD3NL	-0.294505
CD9	-0.212015
HHATL	0.879081
NCAPD2	0.0424163
IFFO1	0.897726
GIPR	1.63872
PHF7	0.212132
SEMA3G	-0.230117
NISCH	0.456453
STAB1	0.221678
FUZ	0.073944
SLC6A13	-0.137707
IDS	-0.104744
PRSS3	0.502649
ZNF200	-0.0350634
CD4	-0.182011
LRRC23	-0.164306
BTK	-0.00390308
HFE	-0.204382
SCMH1	0.0601749
FYN	-0.00740222
HIVEP2	-0.108015
FMO1	-0.456202
ELOA	-0.0331147
LYPLA2	-0.158777
CLCN6	0.369008
MRC2	0.487927
NME1-NME2
SLC6A7	0.861194
TSPAN9	-0.166235
BTBD7	-0.0391759
APBA3	0.196939
MKS1	0.319144
ABHD5	-0.285921
ANOS1	-0.224945
AKAP8L	0.731805
MBTD1	0.185378
UTP18	-0.202771
RNF216	-0.0197053
TTC19	-0.0442823
PTBP1	0.0140237
DPF1	0.972104
SYT7	0.687251
LARS2	-0.219847
PIK3C2A	-0.239873
PLAUR	0.0933284
ANLN	-0.0145307
WIZ	0.115094
RABGAP1	-0.00982405
DCN	-0.273041
QPCTL	0.173054
PPP5C	0.0640486
CEP68	-0.157524
MAP4K3	-0.0957895
ZBTB32	1.04589
TYROBP	-0.171318
TMEM159	-0.323289
GABRA3	0.886752
BRCA1	0.00528046
ERCC1	-0.0804601
CD22	0.462713
SEMA3B	-0.0516642
MBTPS2	-0.387542
PRICKLE3	0.144365
LTF	-1.24223
EXTL3	-0.15568
NR1H4	-0.363314
ELOVL5	-0.149647
ALOX5	-0.110364
KDM5D	0.562417
CALCOCO1	0.226745
UBR7	-0.189819
MAP4K5	0.124134
EHD3	-0.148382
PSMC4	-0.155202
MAN2B2	-0.186564
SLC7A14	1.09715
CLDN11	0.0277926
SLC25A39	-0.156125
MVP	-0.300024
NUB1	-0.197761
PGM3	-0.0888131
RWDD2A	-0.0747244
CLK1	0.845264
POLR3B	-0.295089
ANGEL1	0.287993
RNF14	-0.436721
DNASE1L1	-0.0936641
DDX11	0.696544
HEBP1	-0.356116
GPRC5A	-0.168635
MAMLD1	0.120711
CD6	0.175316
TACC3	0.326489
UFL1	-0.243656
POLA2	0.246426
ZC3H3	0.17705
CAPN1	-0.210011
ACP3	-0.0529458
MDH1	-0.390377
SLC30A9	-0.394209
MTMR11	0.422372
COX15	-0.232815
CCDC88C	0.406103
YAF2	-0.252897
ZMYND11	-0.187719
WAS	0.170203
DPEP1	-0.288337
BID	-0.159523
MATR3	1.08267
NPC1L1	-0.623574
XYLT2	-0.0924351
RGPD5	0.189924
STMN4	0.609882
NUDCD3	-0.186716
ISL1	2.18992
CHDH	-0.376182
IL20RA	0.213119
CLCA1	0.100488
CLCA4	0.793487
GLT8D1	-0.0390876
ATP2C1	-0.312364
IGF1	-0.250975
SLC38A5	0.0198851
RALBP1	-0.246786
RUFY3	0.408952
CNTN1	-0.372566
SLC11A1	0.481014
WWTR1	-0.31803
AGPS	-0.356452
ZNF806	0.796255
CXorf56	-0.0965086
ATP1A2	-0.0885975
TTC27	-0.26717
ZNF582	0.0182225
VSIG2	1.42641
PHLDB1	0.445982
MARCO	-0.46405
CYP24A1	0.105866
PRDM11	0.0722721
SYT13	-0.681723
SNAI2	0.102855
CD74	-0.150509
HGF	0.123902
ZRANB1	-0.120107
NCDN	-0.0362494
ADGRA2	0.158172
CCT8L1P	2.07208
ZFP64	-0.163213
MNAT1	-0.0829543
SAMD4A	0.229595
RUNX3	0.140381
MRE11	0.0759769
PLEKHB1	-0.238137
SERPINB1	-0.294934
CYP3A43	1.46612
SLC7A9	-0.263862
SPAST	-0.270409
NRXN3	0.00191422
OSBPL5	0.143113
AQR	-0.251845
CPS1	-0.618541
C8B	0.594538
FHL1	-0.251062
RTF2	-0.247972
GABRA1	1.17552
NLRP2	0.273819
SLC45A4	0.0772504
RNF10	-0.0852222
ZNF839	0.487951
ZDHHC6	-0.0446539
GRAMD1B	0.126545
RNH1	-0.144144
NDUFS1	-0.305151
RB1CC1	-0.169522
ERP44	-0.252218
ALAS1	-0.292349
BIRC3	-0.15393
AKAP11	-0.258966
GLRX2	-0.171281
SNAPC1	0.0517087
DERA	-0.361259
STRAP	-0.265154
ABCC2	-0.0644188
DEF6	0.43152
PLEKHO1	0.175128
GCLM	-0.509215
UBR2	-0.080802
EHD2	-0.156173
DEPDC1	0.047132
CCDC28A	-0.291358
RRAGD	-0.442474
HSF2	-0.0277796
PHF20	-0.273403
HSD17B6	-0.106753
NR1H3	-0.0207083
TYMP	0.224175
NCAPH2	-0.0102435
TOMM34	-0.140089
SEC63	-0.21419
KPNA6	-0.142299
VIM	-0.188399
RTEL1-TNFRSF6B	1.5453
FAS	-0.187113
RNASET2	-0.118392
CD44	-0.113043
KCNG1	0.0902378
AGPAT4	0.299355
SLAMF7	0.0513198
BTN3A1	0.301836
MIPEP	-0.373217
PRKCH	-0.126843
INSRR	0.550158
IFNGR1	-0.244178
B4GALT7	-0.190829
SH2D2A	0.514284
VRK2	-0.272396
TNFRSF1B	-0.0786525
VEZT	-0.122238
POU2F2	0.458461
BRD9	0.220749
SNX1	-0.04497
TBPL1	-0.0889007
ARNTL2	-0.0724711
BCLAF1	-0.091839
SLC39A9	-0.247354
ANK1	-0.201453
IBSP	-0.220999
TFB1M	-0.0675668
RABEP1	-0.111913
HMGB3	-0.0715898
NUP160	-0.138932
BAK1	-0.173715
MUSK	0.817304
IKZF2	0.0152929
GRN	-0.338261
FAM13B	-0.0542877
ARHGAP31	-0.278094
CENPQ	-0.270892
SARS1	-0.240905
RANBP3	0.0695623
ARID4A	0.0640171
EIPR1	-0.278174
PNPLA6	0.0431663
IFT88	-0.0404085
ALG1	-0.315553
ZCCHC8	0.168229
ABCF2	-0.0399297
CHPF2	-0.0727856
LRRC7	0.298108
FUT8	-0.231547
UBA6	-0.0149898
GAB2	-0.149452
ATP6V0A1	-0.129338
PIAS1	-0.16423
SLC4A7	-0.110442
APBA2	-0.0130021
MAP2K3	0.0193358
EFCAB1	0.385013
TMSB10	-0.24117
ASTE1	-0.0206172
RNF19A	0.116765
PEX3	-0.299232
GABARAPL2	-0.193345
MYOC	0.533383
SH3YL1	-0.125304
FAM136A	0.0122418
VCL	-0.135265
DEPDC1B	0.021732
DAPK2	0.196317
NSMAF	0.00629069
ADSS2	-0.214411
STAP1	-0.205821
TIMP2	-0.0789029
RFC1	-0.204029
TBC1D23	-0.239248
CUL3	-0.255013
MYOM2	0.258285
OTC	0.0228604
CYP46A1	0.695791
ZZZ3	-0.136014
SLC18A1	0.738083
USP2	-0.210127
CASR	-0.297361
TUBG2	0.549201
RPL26L1	-0.274185
FLT4	0.198576
NSUN2	0.0924259
FBXO42	0.0210375
MFAP3	-0.445262
MRI1	0.586626
METTL1	-0.166449
HOXC8	0.163752
AGA	-0.321622
PI4K2B	-0.306244
BOD1L1	-0.0240393
MAT2B	-0.353308
TLL1	-0.151197
EDC4	0.225657
TRIO	0.2381
VCAN	-0.482699
CLEC16A	-0.0475497
MSR1	-0.458476
CDH1	-0.208684
MTREX	-0.328128
DNAH5	-0.0867516
ZFYVE16	-0.254067
RIPOR1	0.11084
C6	-0.304749
RAI14	-0.154824
SOX30	0.064817
PNKP	0.391702
BEST2	1.89235
PHLPP2	0.0610191
SPDL1	0.104218
STAU2	-0.248559
SLC66A1	0.096126
CTNS	0.0306213
RTN4R	-0.0379634
PHF23	-0.130709
CDH10	0.802663
INPP4A	0.0949095
RAB27B	-0.572791
PSMA4	-0.116344
MYO16	-0.147292
LSG1	0.0532932
PARP3	0.0296015
TNC	-0.147476
THAP3	0.000262807
RIPOR3	0.694418
TDP1	-0.065405
AIFM2	-0.2479
C2orf83	1.30197
SPATA7	-0.0684369
MED17	0.433053
RETSAT	-0.326773
CAPG	-0.525484
AP2S1	-0.138616
USH2A	0.201338
ZPBP	0.188458
TG	-0.134579
ADAM28	0.200107
BARX2	-0.0317665
DCUN1D1	-0.252753
JADE2	-0.0590724
ZIC2	0.0458771
LCP2	0.0653778
TRIT1	0.195223
ADRB1	-0.394608
GUCA2B	-0.300362
CUL7	0.188786
CTNNA1	-0.35298
PHKA2	0.331009
CNTLN	-0.0884719
EPHA3	0.106973
HSPA5	-0.381837
DSG2	-0.455459
GEMIN8	0.0768282
OFD1	0.539774
GPM6B	0.268995
MAGEC2	0.332714
PREX2	0.340088
WDR37	0.111366
YTHDC2	-0.0335414
CTPS2	-0.020133
ATP6V1H	-0.260293
POLR2B	-0.174419
FAM214A	0.0118633
ARAP2	-0.00802197
TPR	-0.0930139
CP	-0.806203
KATNIP	0.189039
DTNBP1	-0.12573
XK	-0.431868
ANO2	0.482079
C12orf4	-0.167593
SCML1	0.608395
WWC3	-0.0502458
ARHGAP6	-0.0222355
FAM184B	0.779392
MAP4	-0.162813
GOPC	0.0139782
ROS1	0.913103
USP28	0.00244458
HDAC9	-0.0495914
TSPAN17	-0.161102
NOP16	0.0314377
CC2D2A	-0.142832
RRM2B	-0.333281
ZNF800	-0.207775
TNFRSF17	-0.0808866
SNX29	-0.209486
LMO3	0.259939
MRPS10	-0.292314
GUCA1A	1.59272
RSF1	-0.227749
VPS13D	-0.165756
CELF2	-0.031404
FAM120A	-0.250621
R3HDM1	-0.0576982
COL9A2	0.816638
KITLG	-0.325892
ERCC8	-0.194612
ADAMTS6	1.09019
H6PD	-0.137535
VAMP3	-0.310918
PER3	0.086132
UTS2	0.662283
TNFRSF9	0.23327
EPN3	-0.247327
LTBP1	-0.0843975
RCN1	-0.229563
ELN	0.0417766
RFC2	-0.157143
ARID1B	0.0407681
CLPTM1L	-0.347039
NEDD4L	-0.134253
FOXP3	0.327491
PPP1R3F	0.188636
HEXB	-0.427852
PTCD2	-0.140316
NEXMIF	-0.560566
JKAMP	-0.15953
DKK3	-0.131157
ARHGEF5	-0.107785
NFE2L3	-0.118231
MCUR1	-0.204373
LIMA1	-0.0584384
LETMD1	-0.0390055
SLC4A8	0.503762
LAMC3	0.142719
PTGER3	-0.134442
TNIP3	0.11987
MAPK9	-0.281981
COL23A1	-0.0807703
BCAR1	0.117575
FAM160A2	0.450629
HERPUD1	-0.310386
HOMER3	-0.0196097
RAD51	0.139779
POLQ	0.389205
PIK3CB	-0.395195
CYBA	-0.119615
THOC3	-0.191679
HEBP2	-0.212683
MPHOSPH9	0.134936
PLEKHA5	0.0756906
PRSS8	-0.43627
SIKE1	-0.0284836
RRP12	-0.0391658
FNIP2	-0.203914
MSMO1	-0.417716
TTC17	0.103577
ALX4	0.380086
FSTL4	-0.0048086
FOXN3	-0.289821
METTL24	-0.281171
AKR7A2	-0.293408
MRTO4	-0.0670914
NNAT	1.02492
USE1	-0.0464504
MCF2L2	0.66413
NRIP2	0.213309
LAMA3	-0.0344888
AP5M1	-0.288658
ANAPC4	0.310066
KCNQ1	-0.101763
TRAPPC3	-0.153187
THRAP3	-0.0639057
PHPT1	0.0850847
ENTPD2	0.0132572
LY75	-0.066043
ARID4B	0.0106521
OPN3	-0.424597
SDCCAG8	-0.0725734
PTPRN	-0.231009
HHAT	-0.271732
KIF1B	-0.186232
FOXC1	-0.163417
TBC1D22A	-0.18977
SYNE2	-0.0466068
PLEKHH1	0.624809
ATP9A	-0.240881
SPO11	0.315891
CBLN4	0.112019
CHRDL2	-0.33147
FAM168A	-0.173366
RELT	0.416763
GALC	-0.279762
NOP58	0.0836887
SZRD1	-0.109867
KCNH2	0.166737
CUL1	-0.120022
FAM114A2	-0.304674
CYFIP2	-0.352599
TAB2	-0.232714
GINM1	-0.299435
EIF2AK2	-0.225699
USP36	0.24053
KMT2C	0.0150391
MCOLN3	0.281236
CCDC85A	-0.208964
PUM2	-0.196031
MRPL43	-0.157275
ITIH4	0.359097
ITIH1	-1.33067
HPF1	-0.21044
ZFR	-0.260122
ZNF280C	0.203556
NPFFR2	0.784044
PHF21B	1.72109
TRAF1	0.643165
RC3H2	-0.132903
IL17RB	-0.447813
TRAF3IP2	-0.217441
GYG2	0.119332
DCBLD2	0.17142
SERPINB3	1.02535
SOAT1	-0.425728
PKP2	-0.37798
MSH4	1.02952
F7	0.0823069
GDI2	-0.397896
PRDM1	-0.015954
ATG5	-0.276429
TMCC3	-0.304643
PITHD1	-0.105853
MTA3	-0.147636
USP13	-0.140303
ATP11B	-0.238791
LAMC2	-0.609576
CDK14	-0.149223
SEC61A1	-0.235702
PPP1R12A	0.0309139
RASGRF1	0.457652
CAMK2B	0.824264
CROCC	0.789822
POLR3E	0.172546
ATP2B4	-0.282252
ZC3H11A	0.933351
RIOK2	-0.252093
YIPF1	-0.215921
NDC1	-0.290059
DGKG	-0.205401
FLYWCH1	0.296454
UNKL	0.658207
TBXAS1	-0.233727
PARP12	0.180053
ALDH18A1	-0.275214
TARBP1	0.517663
GATB	-0.230349
MXD1	0.070756
CDK17	-0.0711189
DNAJC25	-0.109727
SLC2A3	0.108049
PSD	0.545653
CTDP1	0.0568822
YBX3	-0.00325292
STYK1	0.252079
WNK1	-0.130436
RPS17P5	-0.222069
CCAR1	0.194448
OGFR	0.207755
GNA15	-0.0474031
CREB3L3	0.0161908
PIGV	-0.202675
PTPRU	-0.129962
SNRNP40	-0.119683
RIMBP2	0.342338
COL11A1	-0.00432129
QSER1	-0.232494
MPC1	-0.158217
ACAA1	-0.0975434
BCAT1	-0.12304
HDAC7	0.386861
LZTS1	0.25512
PRDM6	0.301355
WNT8A	1.22159
SPAG4	-0.148835
NCKAP1	-0.358992
MRPS35	-0.402391
GUCY1B1	-0.108756
SFSWAP	0.563472
TNK2	0.739879
MON2	0.108919
CDH3	-0.562224
ARSF	-0.215365
GPBP1	-0.148106
DGAT2	-0.358981
ZNF112	0.0161487
CS	-0.175738
LTK	1.31188
MRPS24	0.440542
ELMO2	0.0950264
WAPL	-0.182795
VMP1	0.841956
APPBP2	-0.188307
POLD1	0.260613
SEZ6	1.55186
EIF4B	-0.317173
SLC6A16	0.576254
BICRA	0.47578
SPHK2	0.174217
RPL18	-0.115558
CA11	0.196898
ISOC2	-0.301494
U2AF2	0.160215
EPN1	-0.0302089
MED29	-0.145326
AHRR	0.488703
GSC2	0.870643
ZNF275	-0.102769
MTMR1	-0.0564211
GPC1	-0.132721
ADCK1	0.298345
HAGH	-0.169208
RNF4	-0.127991
CASP8	-0.108706
LIMCH1	-0.25609
INTS13	-0.213454
TM7SF3	-0.309411
DLX3	0.238225
SPA17	-0.370562
TSPAN32	1.16521
CCN5	-0.0934849
DMRT3	0.524618
ST3GAL6	-0.0495194
ATP2C2	0.618571
NGFR	0.056852
CDON	-0.279812
TAF2	-0.0710336
HIPK2	-0.277145
TNPO3	-0.155389
BORCS8-MEF2B	1.5976
RFXANK	-0.051227
TMEM161A	-0.109936
LPAR2	0.20504
CTSA	-0.208893
SUGP2	0.643537
SLC12A2	-0.25893
SNX24	-0.28244
EYA2	0.160269
CNN2	0.0321658
ABCA7	0.793226
SNCAIP	-0.10664
DDX20	-0.094103
BTBD1	-0.284964
FAR2	-0.214664
BCAS1	-0.964118
POU1F1	-0.174142
CHI3L2	-0.355869
SBNO2	0.391938
PMS1	0.227404
HMG20B	0.065417
CALCRL	-0.430534
TAF11	0.115172
ANKS1A	-0.0239753
AP3D1	-0.0196039
ZNF76	0.437307
SLC9A3R2	0.00869704
NTHL1	-0.0351558
UHRF1BP1	-0.122255
GNAI3	-0.323125
IPO5	-0.297306
OAT	-0.275813
WDR3	-0.287824
PKN2	-0.0661735
WDR18	-0.0751221
TRAM2	-0.0548446
NTN1	0.101837
GLP2R	-0.614099
MCM10	0.152535
DGKA	0.640295
ERBB3	-0.17255
ROPN1	0.237383
ANKRD44	0.142385
KARS1	-0.301468
ADAT1	-0.0418671
PDIA5	-0.158369
TBC1D22B	-0.0282708
NDUFB4	-0.216487
SPEN	0.159099
MYLK	-0.249124
ZC3H15	-0.219034
MAP2K4	-0.163488
PACC1	-0.214352
SNAP91	-0.201918
SLK	-0.236345
CYB5R4	-0.353775
COL17A1	-1.21046
GSTO2	-0.0378709
SEC61A2	0.692788
PRKCQ	-0.195991
TLE2	0.311692
ASB1	0.0310608
FAM107B	-0.420241
ME1	-0.423005
TBC1D1	-0.23816
CDK13	0.103239
MTHFD2	-0.0600823
SLC9A7	-0.173943
FOXJ2	-0.0273283
YBX1	-0.236162
PDE4A	0.0441106
PPP2R5A	-0.171976
CTNNA2	0.585269
ELAVL1	-0.122571
TIE1	-0.105264
DIP2B	-0.201661
SMARCD1	0.0105815
KDM4A	-0.0893717
NFYC	0.0629048
ZMYND12	-0.286303
SLC9A3	1.05938
NGEF	-0.123636
ASPM	0.184652
CD84	-0.148921
ELOVL1	-0.180074
SPI1	0.00284967
POLR1H	-0.0738091
MPPED2	0.10089
CLDN18	0.934309
ZBTB11	-0.0587699
ATXN3	0.219028
GOLGA5	-0.105923
FGFR2	-0.284895
LRRC40	-0.190629
ISOC1	-0.380763
EML1	-0.19266
TRMT11	0.238705
THUMPD1	-0.153279
MSANTD3	-0.0636903
KIF26A	0.115105
ATG2B	0.118751
ARFGEF1	-0.176949
ACSM2B	0.0320164
ZFAT	-0.346946
MTFR1	-0.359609
STAG3	0.939193
FECH	-0.287217
MYO9A	-0.210795
DDX3Y	-0.0694194
PFKP	-0.226078
IDI1	-0.187205
SP100	-0.0353535
KLF6	0.0172656
PLPP1	-0.237874
NEO1	-0.192594
TRAM1	-0.499502
PHKA1	0.0441891
TNFRSF1A	-0.113406
CACNB1	0.976867
EVI5	-0.0821678
STOML1	-0.196453
PKM	-0.370139
DHX29	-0.249017
DNTTIP2	-0.207085
METTL22	0.407583
TP53BP1	-0.0236518
TRO	0.679279
RRP15	-0.28836
RHOA	-0.279249
DHX8	-0.205367
PMS2P4	-0.0987955
PRKCZ	-0.110963
ZFY	-0.363869
IARS2	-0.31899
SYT1	0.369794
NAV3	0.458386
IDH3G	-0.0303727
ROGDI	0.0696517
PDZD4	0.411079
ATP2B3	-0.107328
ROCK1	-0.116379
CBFB	-0.0385989
PDK3	-0.428817
HYAL2	-9.94916e-05
HDAC4	0.162736
RASSF1	0.408049
FGFR3	0.238952
IFI35	-0.125911
HEATR6	-0.0525401
COASY	0.0129554
PLEKHH3	0.529506
MEF2A	-0.132405
OTUD5	0.0494455
TFE3	0.0286518
TBC1D25	0.0341568
ACSL4	-0.466756
INPP5A	-0.050067
GPKOW	-0.171995
GRIPAP1	0.408729
FTSJ1	0.0409089
PRR11	0.000200405
REEP1	0.0284227
ATP11A	-0.0766965
POLR1A	-0.103661
LAPTM4A	-0.413563
TTC7A	0.108699
IP6K2	0.390282
STON1-GTF2A1L	-0.166477
SRBD1	-0.345637
KIF2A	-0.589473
RASGRP2	0.835941
PSME4	-0.0424053
IFT80	0.223778
SIRT2	-0.0235022
ERLEC1	-0.340634
PPP2R5B	0.14188
PYGM	0.300992
PAGE1	2.38361
PITX1	0.247674
TRPC7	-0.296356
MAST4	0.0320077
ADGRF5	-0.047084
SDK2	-0.0678053
ADAM7	-1.13164
NUP133	-0.299614
NUCKS1	-0.292875
VPS35	-0.423309
DNAJA2	-0.283101
BCL3	0.316475
KCNAB2	0.288841
ABCC9	-0.0638598
GAL	-0.554827
CLEC2D	0.978519
FUNDC1	-0.197449
MAOB	-0.332963
RORA	-0.0629215
DRD4	0.800063
TGFBR3	-0.306274
PLA2G10	0.757985
HES2	-0.232251
ATP1B3	-0.203993
NEDD4	-0.247385
PIGB	-0.179361
MAPK6	-0.17953
GNB5	-0.244859
RAB27A	-0.0968843
HDHD5	-0.0621943
UFD1	0.0273146
LRP6	-0.111808
GUCY2C	0.558179
SCT	0.514899
PHRF1	0.194628
ELP1	0.0950765
NUCB2	-0.299508
PFN2	-0.324114
PTPN3	0.0143148
SPTB	0.0542614
DAPP1	0.0529481
FGF10	-0.145408
SLC44A1	-0.289504
TMEM260	-0.0215446
SMG6	-0.13506
EXOC5	-0.283095
CLTCL1	0.158334
FGF22	0.983902
FSTL3	0.2346
DGCR2	-0.164915
RNF126	0.137181
MNT	0.29465
ZXDC	0.195688
JMJD6	0.256054
POLB	-0.0812325
ST6GALNAC1	0.348383
WIPI1	-0.0203598
FRMPD1	0.134497
GBA2	0.412575
NDST1	-0.144534
ASNS	0.995955
AP3M2	0.0673593
CNGB1	0.124323
ST6GALNAC2	-0.020392
CHAT	1.63339
PABPC1	-0.109556
TESK2	0.0733127
CFAP20	-0.140735
CSNK2A2	-0.242927
PTPN21	0.180707
EIF2B3	-0.212051
CAMK2A	1.42212
TCOF1	0.0587544
CDC42	-0.281163
OSBPL3	0.212107
EPHA8	1.15888
SLC12A3	-1.25044
RAD18	-0.0436719
ATP2B1	-0.254345
TRPM5	1.02997
NCK2	-0.0238701
MAP4K4	-0.0470011
MGAT4A	-0.275996
RPL31	-0.306808
WDR1	-0.163149
SNX13	-0.279365
MS4A12	1.96658
ARHGAP10	-0.13659
RPS6KA2	-0.212884
ING3	-0.115943
VASH1	0.21754
LMCD1	-0.15483
BUD23	0.0713918
SEL1L	-0.337177
TRIP13	0.0631118
ATP6AP1	-0.215109
TCF3	0.252273
TRIB2	0.362358
DAZAP1	0.260644
MBD3	0.107736
PRLH	0.249623
HLTF	-0.412676
FAM50A	0.143578
FAM3A	0.0377292
CPSF1	0.545923
MYO3B	0.052836
CYBRD1	-0.173641
CDH19	-0.53135
PDCD2	-0.18493
SLC6A15	-0.229424
RDH11	-0.184951
PRKACA	-0.0524102
ADGRL1	0.22359
SPP2	0.179279
ACTN1	-0.0702788
ZFYVE26	0.0531719
RPS6KA6	-0.113285
EPN2	-0.0224557
PTPN18	-0.0120183
LIMS2	0.125368
ASIC4	1.7814
SPEG	0.892142
LNX1	-0.327976
ALDH3A2	-0.230494
TFRC	-0.0156965
SREBF1	0.164015
TRPC5	-0.0148422
AFF4	-0.298725
UBE2D1	-0.327238
MPP5	-0.286811
RHOBTB1	-0.220161
SMC1A	-0.121766
HSD17B10	-0.225517
MARK2	0.115487
HMMR	-0.0675607
CHFR	0.49529
TRHDE	-0.48347
P4HA2	-0.367466
FCGR2B	-0.106179
NFATC3	-0.31312
TRNT1	-0.0589653
ACADVL	0.375338
STK10	-0.0146846
FBXW11	-0.310519
ACAP1	0.848784
CRMP1	0.241311
EVC	-0.0649105
DERL2	-0.161331
SIDT1	0.224612
NDE1	0.0221227
IRAG1	0.110318
TMEM38A	-0.205863
AP1M1	-0.131895
PVR	-0.113
XRCC1	0.0237172
SCARB1	-0.000511778
CYP2W1	1.66747
MCM2	-0.292489
MOV10L1	0.995255
PANX2	0.102401
SELENOO	0.528264
TP63	0.243519
ALPK1	0.223388
LLGL2	0.365038
PDE8A	0.162647
CLCN4	-0.31256
NLE1	-0.242742
SDHA	-0.179909
SMARCE1	0.225341
FNDC8	0.256942
GSDMB	1.66445
KDM5A	-0.191417
ADAM11	1.0248
PPP2R3A	-0.468755
FERMT2	-0.0503776
ABCB11	1.51136
DHRS9	-0.221078
CD5L	-0.363634
PTGS2	-0.133466
IGF2BP2	0.167865
MAP3K13	-0.186866
ST6GAL1	-0.394607
TBX21	0.399279
VDAC1P1	-0.411445
FRY	1.61947e-05
PICALM	-0.22415
NSF	-0.219111
GLI2	0.68295
CLASP1	-0.0856315
MRPS34	-0.276855
NOTCH3	0.100393
CLNS1A	-0.24998
PPP2R2C	0.00937218
TEAD2	0.0987019
EED	0.160279
CDHR2	-0.327809
SNCB	-0.930321
TSG101	-0.288008
NCBP3	0.4065
ATP2A3	0.146269
CA12	-0.340174
MGLL	-0.265996
NTN4	-0.281789
BCS1L	0.337246
NUAK1	-0.129417
DPP8	-0.11467
SLC24A1	-0.00152765
ZNF532	0.21528
SCARF1	0.294924
LMAN1	-0.337921
HACD3	-0.367275
IPCEF1	0.0188576
ZZEF1	0.12877
NOX3	1.05794
ENO1	-0.328583
SLC12A1	-1.36325
MYDGF	-0.221323
ANO8	0.616155
TUBE1	0.497577
ARHGEF10L	0.248497
TXK	0.649863
WSCD2	0.134623
KCNQ2	0.240795
TACR2	-0.0749884
ACTR6	-0.249727
TIPIN	-0.0499596
SRI	-0.318559
EIF4G3	0.0154973
NUP37	-0.21526
SEMA3A	0.540809
GTSE1	0.27117
SEMA3C	-0.386458
TTC38	-0.138067
ACAT1	-0.549054
GRAMD4	0.244506
CELSR1	-0.0804686
WNT8B	0.926186
ZNF638	0.022752
SLC25A40	-0.305801
TIMM21	-0.0710053
ADD2	0.158088
FGF4	0.518253
RASAL2	0.00039683
VPS9D1	0.505267
ZNF37A	0.157405
MARK3	0.397637
SLC25A3	-0.344943
FNDC3B	-0.289686
FOSL2	-0.0376138
CACNG5	0.495958
CACNG4	0.246115
FRYL	-0.210992
TMEM131	-0.157077
FSCN1	-0.0090767
ACTB	-0.13432
MOCOS	-0.0542722
PLD1	-0.158222
ATP12A	-0.328335
WDR62	0.684073
DLG1	-0.131121
RAB7A	-0.223241
BCAP29	0.476284
SEC31B	1.83159
SART3	-0.00849281
ARHGAP15	-0.00271831
TUBA3D	-0.612592
PAX2	0.43008
EXOSC7	-0.0138795
KIFAP3	-0.314602
MKRN2	-0.0223049
MCM6	-0.211763
REXO2	-0.167758
RBM7	-0.301158
RBMS2	0.0130307
BAZ2A	0.167706
PTPN23	0.0696876
MLH1	-0.102345
UNG	-0.181562
FMO4	-0.204451
KLHL20	-0.144002
RGS11	1.38984
SLC46A1	-0.19821
PLXNA2	-0.0441013
SPAG5	0.404959
ANKRD13A	0.0226176
TPD52	-0.310711
ACACB	0.382839
TRAF4	0.22644
PAG1	-0.0170742
GPATCH1	0.0938636
ICAM3	-0.148391
NT5C2	0.0303514
MCAM	-0.0123468
GPC4	-0.601478
MBNL3	-0.495513
CAMSAP3	0.041701
RAP1GAP	-0.0288312
XAB2	0.0702593
ARHGEF1	0.694465
STXBP2	0.19669
MAP2K7	0.190634
NMRK2	-0.447544
DGKD	0.510545
CTTNBP2	-0.00437898
ACTL6B	2.27581
RARB	-0.258782
TOP2B	-0.185038
TM9SF3	-0.354769
NFKB2	0.383916
UBE2T	0.0735038
PPP1R12B	0.0832683
DNAJC10	-0.24653
GTF3C1	-0.131597
IL4R	0.223905
USP33	-0.161274
PAK3	0.0952089
CAPN6	-0.804894
DCX	-0.0908773
SNRPA	0.0978452
SPAG6	-0.311846
EXOSC5	-0.185562
DYNC1I2	-0.298261
APBB1IP	-0.247244
LRCH4	0.581934
FAM76B	0.372951
SIRT6	0.163043
TYR	0.504862
POLD3	-0.061611
ACTN2	0.0485506
CAPZB	-0.0960399
GPR137B	-0.481515
NAALAD2	0.597342
JADE1	-0.165467
SLC25A43	-0.220105
UBE2A	-0.121781
FGFR1	0.0379119
FKBP6	1.74184
SMC1B	0.854466
FBLN1	-0.287789
ITGA8	-0.263802
CST7	0.221687
MAP2	-0.155735
PIAS2	0.0387332
AMPH	0.241146
ARAF	-0.0428837
MCCC1	-0.0640313
LAMP3	-0.198659
FAP	-0.0398919
NEBL	-0.350317
ACER3	-0.264134
UBE2K	-0.217222
PIK3C3	-0.126475
N4BP2	-0.103831
TIGAR	-0.0170661
TULP3	0.0240494
SYNJ2	0.146306
ADCY2	0.252716
PPP2R5C	-0.140815
PMS2P1	-0.107163
RBFOX1	0.798794
GNB1	-0.220461
HOXA9	0.236125
EDN1	-0.127602
MLLT10	0.207233
ZCWPW1	0.192544
ADCYAP1R1	0.0730729
FGF20	0.407289
P2RY10	0.111881
ITM2A	-0.12789
NRDC	-0.0931784
VDAC3	-0.190098
PCM1	-0.152812
TNRC6C	0.172633
CBFA2T2	0.303286
BRINP1	0.130904
ITCH	-0.239558
PKD2L2	1.01996
TP53INP2	-0.0864604
SDF4	-0.119453
MYH7B	1.45651
BPIFB2	0.0147511
TP73	0.0513157
TOLLIP	-0.220752
UBE2D4	-0.212935
CLUL1	0.00136005
RUNX1T1	0.216084
CDH17	0.338926
THOC1	0.60989
FKBP7	-0.198373
OSBPL6	0.496512
SLC1A3	-0.226563
XRCC5	-0.328641
LXN	-0.197212
SP140	0.324137
MKNK1	0.409573
TNS1	-0.198269
REXO1	0.428772
SAR1A	-0.215674
CDC14A	-0.039895
RAPGEF3	0.539995
CEACAM1	-0.15522
SENP1	-0.112074
DUSP13	0.0135859
CIC	0.110317
LIPE	0.0376723
FDFT1	-0.222059
PAFAH1B3	0.00604457
OPHN1	-0.147123
AFM	0.0989935
KIF22	0.116102
SCGN	0.262804
CARMIL1	-0.231093
PGM1	-0.418049
DDX1	-0.258214
DNM2	0.053599
EPB41L2	-0.130524
RIMS1	0.573867
MOXD1	-0.288344
STX7	-0.227397
RABL2B	0.451002
KEAP1	-0.201892
DDX43	0.0451187
PTPRH	-0.187759
DCT	0.766635
SLC35C2	0.0881073
CRYBG3	-0.377183
EPHA6	-0.149127
SCTR	0.333071
RFX3	0.0920823
RIF1	-0.235821
RAB21	-0.290433
SLC4A4	-0.470093
SMARCA2	-0.182075
RDH8	1.28381
SESN1	-0.106414
MID2	-0.238627
DNAAF6	0.0835346
COL5A3	0.415211
SRCAP	0.32003
PUM3	0.0517449
CPB2	0.186677
CHRNA3	0.878651
KCNN2	-0.044707
CNOT4	-0.121674
PSEN1	-0.195622
CPOX	-0.0154798
CLDND1	-0.0265932
MOK	0.855972
HSP90AA1	-0.213422
RBL1	-0.127055
DLGAP4	0.0495359
IGSF9B	0.931729
CFHR2	1.5765
CROCCP3	1.38883
NDC80	0.200482
AP4E1	-0.102822
RSBN1	-0.207216
MAGI3	-0.207333
CXCL2	1.10968
AFP	-0.0798219
COL4A4	-0.230976
TCF7	-0.0592576
OSTM1	-0.301083
CDH7	-0.311991
IMPG2	0.526544
PCNP	-0.255992
EXD2	-0.126915
ARG2	-0.00677383
MEF2C	-0.119567
PTPRC	-0.105836
CACNA1S	0.308571
PKP1	-0.551586
UBA5	0.0859196
STK17B	-0.152846
CDC14B	-0.191435
ZNF510	-0.10272
LRP2	-0.664239
ZNF506	0.184417
JMJD4	-0.193948
DUSP12	0.118011
AACS	-0.157501
DELE1	-0.0457191
SLC13A1	-0.302204
CADPS2	-0.220407
PCDHB4	-0.31558
PCDHA6	0.158447
PCDHGA2	-0.193059
HSPB11	0.0535878
PHLPP1	-0.122435
ATP8B1	-0.195432
IL12RB2	-1.10516
SMARCD3	0.538005
WDR70	-0.0591234
FYB1	-0.114042
MPP4	1.02795
STRADB	-0.191135
BZW1	-0.301923
PGR	-0.243678
C1QTNF3	-0.46262
ME2	-0.250762
C5orf22	-0.25746
CCNT2	0.357062
FAM135A	-0.110033
COL19A1	0.128233
EPB41L3	-0.336661
COBLL1	-0.169711
DLG3	-0.0497595
KCNK2	-0.0947633
SERTAD4	-0.170039
TRAF5	0.677537
MRPL22	-0.21754
GEMIN5	-0.351739
OPRK1	1.0104
NFE2L1	-0.205943
SEMA5B	0.0193568
GSK3B	-0.205634
ITGB5	-0.2721
ERC1	-0.272597
XPO1	0.0320703
LINC01587	-0.344073
RNF13	-0.415848
TRPM3	0.0590625
PALB2	-0.0904006
DOP1A	0.124244
LYRM2	-0.228085
BCKDHB	-0.360453
KAT6A	-0.116476
TUT7	-0.0212737
ULK2	0.088691
GRHL2	0.00208498
TNPO1	-0.287807
PLOD1	-0.241626
P2RX5	1.1151
ITGAE	0.29885
DIS3	-0.205196
PIBF1	-0.0524663
TDRD3	-0.062736
AC000061.1	0.0532996
NUFIP1	-0.145562
PDS5B	-0.181474
OXCT1	0.0702973
RRAGB	0.112059
EPYC	0.201018
CYLD	-0.167527
SLC27A5	-0.058782
ZNF324	0.0562142
ZNF671	0.144105
ZNF416	-0.214607
ZNF586	0.254119
ZNF446	0.181767
ZNF264	0.0202617
RPS5	-0.367743
FAT1	-0.515465
YTHDC1	0.0210875
CHMP2B	-0.304375
SMAP2	-0.045952
PPIE	-0.0425565
ZMPSTE24	-0.350611
STARD7	-0.263956
NOA1	-0.267022
REST	-0.211213
HAL	0.637861
SSH1	0.0246978
GSTP1	-0.354284
APLP2	-0.335601
FAM234B	-0.399101
SLCO1A2	-1.01461
WBP11	-0.219709
EIF3I	-0.185754
NKAIN1	0.0524153
COL16A1	0.469819
TXLNA	0.0579188
APOB	-1.55299
NCOA1	-0.168814
AGBL5	-0.208543
EFR3B	0.334915
KIF3C	-0.0972711
RAB10	-0.36479
GCKR	1.24723
HADHA	-0.339359
MAPRE3	0.0268359
CAD	0.15675
CD59	-0.370855
CD82	-0.336489
BCORL1	-0.0199727
ATRX	-0.213596
AK6	-0.181915
FCN1	0.128483
MYNN	-0.135289
MECOM	-0.235362
SCAMP1	-0.539189
PREP	-0.175806
HACE1	0.0413306
SEH1L	-0.149636
WDR47	-0.156351
WDFY1	-0.271656
OVGP1	0.695656
SLC25A24	-0.427629
MAP3K4	0.0194891
PILRA	-0.139722
IGSF9	0.3605
ABCB1	-0.620807
ZNF213	0.00346225
AKR1B1	-0.295019
CPNE3	-0.400298
RRN3	-0.23051
CTTN	0.130212
WNT11	0.444978
MTIF2	-0.144047
DDHD2	-0.0185031
TTC39A	-0.255148
EPS15	-0.155905
ORC1	0.0511958
MGST2	-0.383956
CHERP	0.0653775
ATG16L1	-0.0140898
USP40	0.209296
POMGNT1	-0.0756595
RAD54L	0.651657
MAST2	0.333946
DNAJA1	-0.269139
B4GALT1	-0.37973
CHMP5	-0.296965
NFX1	0.00157661
AQP6	0.657568
DIMT1	-0.0699509
IPO11	-0.393331
FOLH1	-0.320301
EIF2AK1	-0.167264
NME8	0.78572
EPDR1	-0.444065
SNX10	-0.466847
SEPHS1	-0.187029
MRPL28	-0.164568
HBQ1	0.256941
ITPKC	-0.0921956
CEACAM6	0.119134
FAT2	0.213897
RBM22	-0.131605
TMED2	-0.381336
ERO1B	-0.253073
ZFAND6	-0.236232
HSD17B2	-0.177004
TXLNG	0.0509329
PPEF1	0.303456
LAT2	0.0115779
HUWE1	-0.194594
ZW10	-0.221329
ALG9	0.13859
MYBPC2	0.502714
NOX4	-0.369982
ACOX3	-0.197937
MTMR2	-0.293998
PPP1R15A	0.199242
HSD17B14	-0.12328
TRIP6	0.0344181
ACHE	0.210191
FTL	-0.422534
SRRT	0.472217
BAX	0.105951
NLK	-0.138081
PIGS	-0.335242
ADAMTS2	0.0340966
TMPRSS11E	-0.0287363
ATXN7L3	0.140295
PGS1	0.444626
PSMC5	-0.134709
UIMC1	0.0869748
CETP	-0.204918
MMP2	-0.0590873
MT3	-0.386422
LPCAT2	-0.422453
GNAO1	0.372065
OGFOD1	-0.201625
SH3BP2	0.371251
NOP14	-0.0460091
ADD1	-0.129243
L2HGDH	-0.119932
TXNDC16	-0.236835
RTRAF	-0.110009
NID2	-0.0942038
GMCL1	-0.172237
SF3B2	-0.126537
KLHL42	0.0362209
GNAS	-0.0708727
DNM1L	-0.0500344
PTHLH	-0.243733
PHACTR3	0.016081
ERGIC2	-0.344403
TFAP2C	0.349806
AURKA	-0.080645
CASS4	-0.188151
PIR	-0.207211
AAMDC	-0.175024
RFX2	0.166904
METTL2A	-0.147122
SULT2B1	0.20017
ALG6	-0.141503
CNOT3	0.293012
GP6	0.88107
PTPN4	-0.154867
DDX18	-0.267674
KHSRP	-0.00935131
GNA11	-0.0758068
ASAP3	-0.10298
EDEM2	-0.186497
DNMT3B	0.471928
REM1	0.332001
TPX2	0.0577728
FER1L4	1.69257
PDRG1	-0.0721761
EPB41L1	-0.186399
SLC15A1	-0.312057
DOCK9	-0.214241
ANKRD10	0.671669
TGDS	-0.0850186
DOCK3	0.49207
C3orf18	-0.0443499
COQ9	-0.141129
TMEM40	0.451292
KIF9	-0.240861
ARHGAP28	-0.298478
CRLS1	0.190805
DEFB127	0.484472
PPP1R13B	0.193306
ATRN	-0.347039
SMOX	0.099405
SIGLEC1	0.117152
FKBP1A	-0.19848
NSFL1C	-0.167049
SLC4A11	0.451015
C20orf194	0.141262
ZNF343	0.222083
EBF4	0.338174
CPXM1	0.1486
MAVS	0.146864
LZTS3	0.103902
F11	-0.0954958
XRN2	-0.32323
KIZ	0.0176601
DYNLL1	-0.260069
TESC	0.0703599
SNX5	-0.166813
RPL6	-0.182446
SIRPG	0.46762
MAPKAPK5	0.173347
P2RX7	0.0725011
ESF1	-0.0870327
RBBP9	-0.421464
ANAPC5	0.130115
SLC23A2	0.106359
SLC8B1	-0.0201946
TMEM230	-0.357249
DZANK1	0.216252
KDM2B	0.14755
CFAP61	-0.186193
LHX5	0.450845
TASP1	-0.0759879
OAS1	-0.216663
GCN1	-0.08013
RPLP0	-0.300403
PXN	0.179072
SIRT4	0.0163328
RPH3A	-0.00477482
KIF16B	-0.206255
TRMT6	-0.098317
CHGB	0.103715
PEBP1	-0.236068
TBX5	0.327971
BRAP	-0.189945
ERP29	-0.263952
NOS1	-0.067127
FUS	0.306966
IGBP1	-0.348976
FXYD5	-0.102757
ZNF302	0.292771
GRAMD1A	0.155839
FXYD3	0.199856
HEPH	-0.193047
CDIP1	-0.231317
CMTM1	0.380101
KCNH4	0.888856
GANAB	-0.292987
GMIP	0.13051
RBM41	0.222598
BIRC5	0.143099
LAG3	0.541451
MLF2	-0.0798327
OTUB2	-0.276663
DDX24	-0.135027
ZBTB25	0.485685
NECAP1	-0.070586
ARHGAP4	0.562902
ANKRD24	0.897957
DHX32	-0.184941
RCOR1	-0.00727748
GPATCH2L	0.158504
LTBP4	0.242623
BLVRB	-0.31523
SLC9A1	-0.0191609
SPTLC1	-0.276598
PAPOLA	-0.127825
CCNK	-0.005489
PCBP4	0.355311
RGS1	0.228235
YPEL3	0.269404
MRPS33	-0.336867
NDUFB2	-0.282015
NUDC	-0.138645
MAEA	0.18499
ICAM1	-0.264882
STRN4	0.210478
IRAK3	0.020725
LYZ	-0.33824
SI	1.14963
MUL1	-0.253219
TFAP4	0.14933
PDCD7	0.0540155
SPG21	-0.229085
FETUB	-1.96826
DNAJB11	-0.109286
P3H2	-0.182891
THPO	-0.228025
CHRD	0.577527
FLT3LG	1.78693
RAB11FIP3	0.254181
GNPTG	-0.073634
ZNF268	-0.227599
GOLGA3	0.235737
PABPC4	-0.00322601
CD209	-0.0352315
CERS4	-0.300604
MCOLN1	-0.0748527
USP48	0.0687074
EFNB1	-0.14764
PDPR	0.121496
AARS1	-0.2015
GLG1	-0.270165
KIF4A	0.150433
TNRC6A	0.544411
PLEKHG2	0.638389
DLL3	0.997059
NAT14	0.0213025
PITPNM2	0.446553
EXOC1	-0.0573791
RBM27	-0.227418
POU4F3	0.186971
OSBPL8	-0.426013
DTX2	0.192636
NLRC4	-0.196156
PUS7	0.010067
LAMB4	0.119336
NRCAM	-0.563802
LAMB1	-0.00953978
SLC26A4	-0.297009
SLC26A3	0.507884
DLD	-0.34884
WDR7	-0.287619
TXNL1	-0.294975
IL5RA	-0.0849863
ABCC6	-0.249688
CMTM6	-0.254051
ITGA6	-0.354993
RAPGEF4	0.0355791
MAP3K20	-0.224901
SMPX	0.399139
FH	-0.347283
SEL1L3	-0.412323
TF	0.413048
CDV3	-0.261209
MYO15A	0.75202
ALKBH5	-0.103757
APOH	-0.629238
NLRP1	0.971311
PITPNM3	0.440865
SPAG7	-0.0325044
ORC6	0.574433
ZFHX4	0.290062
SLC17A6	0.600005
CPA1	0.188601
ZC3HC1	-0.104441
ESR1	0.108347
RGS17	0.537524
ANGPT2	-0.169308
TMEM101	-0.378491
CD200	0.0556836
CCDC80	-0.00443093
CMA1	-0.298062
PSME1	-0.109621
PPP2R3C	-0.129196
HAUS4	-0.123587
JPH4	-0.144318
MYH7	0.927233
CEBPE	-0.0177503
SLC7A8	0.17132
OSGEP	0.508791
SLC22A17	0.0340257
RNF31	1.61614
SCFD1	-0.0724639
G2E3	-0.0347369
HECTD1	-0.199021
HNRNPC	-0.145017
RPGRIP1	0.487876
SUPT16H	-0.119318
TOX4	-0.151277
GEMIN2	0.127991
TGM1	0.331242
TINF2	-0.0523089
DAZL	0.98557
TBL1Y	0.242926
SEMA6A	0.00516914
TRPM7	0.07229
TYRO3	-0.170711
WDR76	-0.0287836
CAPN3	1.52296
SNAP23	-0.221569
TBX15	-0.322304
PHGDH	0.130181
COL9A3	0.530491
EZR	-0.275116
MYL6	-0.176387
AGO1	-0.0872291
TEKT2	0.346587
CLSPN	0.176955
RFFL	-0.125291
UNC13D	0.471079
MFSD11	-0.0564126
DPYSL2	-0.29974
TGFB2	-0.275846
GPATCH2	0.00911882
NUP50	-0.0622506
CDC45	0.358845
COMT	-0.142099
ADA2	-0.191887
AC016026.1	1.22555
VNN3	1.24189
ECHDC1	-0.223476
[truncated: 58,661 more rows]
