# Supplementary material for: An integrated bioinformatic investigation of kallikrein gene family members in kidney renel cell carcinoma
Source: PLoS One. 2024 Aug 8;19(8):e0305070. doi: 10.1371/journal.pone.0305070 (PMC11309392; doi:10.1371/journal.pone.0305070)
Supplement: S1 Raw data — (ZIP) [file pone.0305070.s003.zip › KIRC_single-gene GSEA analysis/KLK6_LogFC.xlsx]

## Sheet: Sheet 1
gene_name	log2FoldChange
TSPAN6	-0.113034
TNMD	-0.182707
DPM1	-0.0341261
SCYL3	-0.0293123
C1orf112	-0.00196279
FGR	0.0500353
CFH	0.0029094
FUCA2	-0.0632513
GCLC	-0.100528
NFYA	-0.00357569
STPG1	-0.0898958
NIPAL3	-0.102093
LAS1L	-0.00589378
ENPP4	-0.138097
SEMA3F	-0.0735157
CFTR	1.00932
ANKIB1	-0.0795526
CYP51A1	0.0132655
KRIT1	0.0406639
RAD52	-0.0168192
MYH16	0.746571
BAD	-0.0291081
LAP3	-0.0548435
CD99	-0.021415
CD99
HS3ST1	0.298896
AOC1	0.300351
WNT16	0.532625
HECW1	0.0127198
MAD1L1	0.162589
LASP1	-0.00167062
SNX11	-0.0076568
TMEM176A	-0.0806591
M6PR	-0.0753482
KLHL13	-0.0739256
CYP26B1	-0.113671
ICA1	0.221157
DBNDD1	0.146362
ALS2	-0.0579799
CASP10	-0.0269486
CFLAR	-0.0517804
TFPI	-0.118368
NDUFAF7	-0.0255113
RBM5	0.161512
MTMR7	0.0827244
SLC7A2	0.437619
ARF5	0.0440331
SARM1	-0.0507602
POLDIP2	-0.0287034
PLXND1	0.0075013
AK2	-0.10316
CD38	0.249981
FKBP4	-0.0300825
KDM1A	0.0522652
RBM6	0.165215
CAMKK1	-0.036914
RECQL	-0.100042
VPS50	-0.0499877
HSPB6	1.35318
ARHGAP33	-0.0146765
NDUFAB1	0.0429935
PDK4	-0.351019
SLC22A16	0.383236
ZMYND10	0.17485
ABCB5	-0.141104
ARX	-0.00280342
SLC25A13	-0.0789952
ST7	-0.0914711
CDC27	-0.0343942
SLC4A1	0.941324
CALCR	0.275592
HCCS	-0.0125657
DVL2	0.0213783
PRSS22	2.04187
UPF1	0.0625268
SKAP2	-0.138186
SLC25A5	0.198779
MCUB	0.0733518
HOXA11	0.545534
POLR2J	0.0572416
DHX33	0.00350328
MEOX1	0.109926
THSD7A	0.165549
LIG3	0.0138439
RPAP3	-0.0287881
ACSM3	-0.241206
REXO5	-0.117889
CIAPIN1	-0.00793419
SPPL2B	0.0411445
FAM214B	0.0612525
COPZ2	0.0469691
PRKAR2B	0.349896
MSL3	0.0989845
CREBBP	-0.0191008
TSPOAP1	0.132859
MPO	-0.335845
PON1	0.308432
GCFC2	-0.0912503
WDR54	-0.00272463
CROT	-0.0611273
ABCB4	-0.114553
KMT2E	-0.04446
RHBDD2	0.0738802
SOX8	0.821328
IBTK	-0.101922
ZNF195	-0.0235063
MYCBP2	0.0587162
FBXL3	-0.118943
ITGAL	0.0753693
PDK2	-0.185528
ITGA3	0.218716
ZFX	0.0197313
LAMP2	-0.0930411
ITGA2B	0.205258
ASB4	-0.279729
GDE1	0.0634779
REX1BD	0.186381
CRLF1	0.786719
OSBPL7	0.201707
TMEM98	-0.0221757
YBX2	0.0800076
KRT33A	0.00143611
MAP3K14	-0.101819
ABCC8	0.0303519
CACNG3	0.476864
TMEM132A	0.214453
AP2B1	0.0500847
TAC1	2.35512
ZNF263	0.0336527
CX3CL1	-0.124484
SPATA20	-0.0307127
CACNA1G	0.149234
TNFRSF12A	0.120822
DLX6	0.104696
MAP3K9	0.348936
RALA	0.0219608
BAIAP2L1	0.531748
KDM7A	0.0219672
ETV1	0.158747
AGK	0.044667
ALDH3B1	-0.035599
TTC22	-0.33945
PHTF2	-0.0310319
CCL26	0.862604
FARP2	0.000233242
USH1C	-0.266816
GGCT	0.0937666
DBF4	0.0948005
TBXA2R	0.112273
IFRD1	0.216543
LGALS14	0.583966
COX10	0.00101906
GTF2IRD1	0.0709635
PAF1	-0.0286922
VPS41	-0.0596813
ARHGAP44	0.204326
ELAC2	0.0256941
SCIN	0.632759
ARSD	-0.0474942
PNPLA4	-0.139371
MYH13	-0.404758
ADIPOR2	-0.0705681
CDKL3	0.0604691
UPP2	0.0860904
PRSS21	0.671269
MARK4	0.00692508
PROM1	0.720027
CCDC124	0.0538969
CEACAM21	0.093899
PAFAH1B1	-0.0114085
NOS2	0.276412
DNAH9	0.0760783
KIAA0100	0.0170724
SLC13A2	0.414086
GAS7	0.195995
TRAPPC6A	-0.0651362
MATK	0.217781
CEACAM7	2.39765
CD79B	0.278101
SCN4A	-0.273149
ST7L	-0.039082
TKTL1	0.295898
PAX6	-0.693561
RPUSD1	0.0859879
RHBDF1	0.268559
LUC7L	0.205827
CACNA2D2	0.323201
BAIAP3	-0.00539428
TSR3	0.00684227
PIGQ	0.144147
CRAMP1	0.11195
TEAD3	0.197546
SELE	0.745315
DNAJC11	-0.0397258
FMO3	0.667646
MYLIP	-0.0514895
NOX1	-0.113592
E2F2	0.0767749
PSMB1	-0.00529165
SYN1	0.242457
JARID2	-0.0207041
CDKL5	-0.141622
CAMK1G	0.420521
CDK11A	0.143891
NADK	0.0475694
TFAP2B	3.83471
TFAP2D	1.19817
DLEC1	0.303382
CYTH3	0.127911
ADAM22	-0.146801
SYPL1	-0.0975403
CYB561	-0.0533159
SPAG9	-0.138738
CELSR3	0.343562
AASS	-0.0194139
PLEKHG6	-0.214838
SS18L2	0.0671517
MPND	-0.0400427
MGST1	-0.169247
CRY1	0.00194626
PGLYRP1	-0.252957
NFIX	-0.0868465
ST3GAL1	0.121195
MMP25	0.171542
IL32	-0.0454932
PKD1	0.036188
MAPK8IP2	0.410219
MED24	0.0160201
RHOBTB2	0.18164
HEATR5B	-0.115013
SEC62	-0.0801119
RPS20	0.0852009
CSDE1	-0.0636623
UBE3C	0.00583734
REV3L	-0.021305
TENM1	-0.160526
PAX7	0.385035
MASP2	0.0202447
IYD	0.202603
FAM76A	-0.0353128
TRAF3IP3	0.113361
POMT2	-0.0419326
VTA1	-0.021467
MLXIPL	-0.00800094
BAZ1B	-0.0328663
RANBP9	-0.0337689
ETV7	-0.154214
SPRTN	-0.0410374
EEF1AKNMT	-0.0177014
DYRK4	0.0473888
ZNF207	0.0262283
UQCRC1	0.0933692
STARD3NL	-0.138849
CD9	0.165183
HHATL	-1.06229
NCAPD2	0.0111599
IFFO1	0.0875077
GIPR	0.379936
PHF7	0.0773409
SEMA3G	0.0525481
NISCH	0.176143
STAB1	0.192323
FUZ	-0.151915
SLC6A13	-0.0576062
IDS	-0.00923676
PRSS3	0.353071
ZNF200	0.0408632
CD4	0.0632689
LRRC23	-0.0188726
BTK	0.0675547
HFE	-0.155245
SCMH1	-0.0937663
FYN	-0.0272766
HIVEP2	-0.0594496
FMO1	-0.16484
ELOA	-0.00455053
LYPLA2	0.0789351
CLCN6	-0.0441498
MRC2	0.393295
NME1-NME2
SLC6A7	0.655977
TSPAN9	-0.0514939
BTBD7	0.00499103
APBA3	-0.0241329
MKS1	-0.00548185
ABHD5	0.00261995
ANOS1	0.211181
AKAP8L	0.106805
MBTD1	-0.0226258
UTP18	-0.0216337
RNF216	0.0328632
TTC19	-0.0532008
PTBP1	0.0139683
DPF1	0.238496
SYT7	0.63464
LARS2	0.118828
PIK3C2A	-0.0286724
PLAUR	0.18309
ANLN	0.0717479
WIZ	0.0193456
RABGAP1	0.0151401
DCN	1.52437
QPCTL	3.22703e-05
PPP5C	-0.0423897
CEP68	-0.0419081
MAP4K3	-0.0920567
ZBTB32	0.340885
TYROBP	0.0489498
TMEM159	-0.119708
GABRA3	0.328328
BRCA1	-0.0116757
ERCC1	-0.0696406
CD22	0.55059
SEMA3B	0.14341
MBTPS2	-0.0736336
PRICKLE3	0.0245323
LTF	0.363421
EXTL3	0.0682962
NR1H4	-0.211889
ELOVL5	-0.0223455
ALOX5	0.211628
KDM5D	0.000108091
CALCOCO1	0.0214231
UBR7	-0.0777559
MAP4K5	0.0198768
EHD3	0.13231
PSMC4	0.00906546
MAN2B2	0.0619886
SLC7A14	1.12865
CLDN11	0.75793
SLC25A39	-0.0266423
MVP	-0.0263753
NUB1	0.0205212
PGM3	-0.114016
RWDD2A	-0.092259
CLK1	0.0712897
POLR3B	0.0986416
ANGEL1	0.035395
RNF14	-0.0854213
DNASE1L1	-0.0113894
DDX11	0.0636616
HEBP1	0.0657472
GPRC5A	0.949293
MAMLD1	0.106306
CD6	0.186094
TACC3	0.0865277
UFL1	-0.109178
POLA2	0.196641
ZC3H3	0.00210654
CAPN1	0.0827252
ACP3	1.01132
MDH1	-0.0709607
SLC30A9	-0.0573672
MTMR11	-0.146171
COX15	-0.0841351
CCDC88C	0.0370485
YAF2	-0.0696666
ZMYND11	-0.0434566
WAS	0.0884675
DPEP1	0.157577
BID	-0.0107681
MATR3	0.153588
NPC1L1	0.12926
XYLT2	0.0718527
RGPD5	-0.400548
STMN4	-0.0739074
NUDCD3	-7.17469e-05
ISL1	1.07572
CHDH	-0.127957
IL20RA	0.51828
CLCA1	0.896405
CLCA4	0.562595
GLT8D1	0.0899435
ATP2C1	0.0124977
IGF1	0.685376
SLC38A5	0.498176
RALBP1	0.00391956
RUFY3	0.103705
CNTN1	2.36954
SLC11A1	0.0641461
WWTR1	-0.129364
AGPS	-0.201626
ZNF806	0.665184
CXorf56	-0.0397397
ATP1A2	0.510976
TTC27	-0.0688193
ZNF582	0.113426
VSIG2	0.771586
PHLDB1	0.0665849
MARCO	-0.0599495
CYP24A1	0.26765
PRDM11	0.0892455
SYT13	-0.115203
SNAI2	0.157959
CD74	0.0301996
HGF	0.413985
ZRANB1	0.0240825
NCDN	0.0291727
ADGRA2	0.104568
CCT8L1P	1.00173
ZFP64	0.00778807
MNAT1	-0.0301881
SAMD4A	0.0822309
RUNX3	0.116667
MRE11	-0.0394675
PLEKHB1	0.475422
SERPINB1	-0.0995565
CYP3A43	-0.197284
SLC7A9	-0.229998
SPAST	-0.0481164
NRXN3	0.243131
OSBPL5	0.0997499
AQR	-0.0308316
CPS1	0.34177
C8B	0.458719
FHL1	-0.105804
RTF2	-0.0175653
GABRA1	0.944372
NLRP2	0.137732
SLC45A4	0.158772
RNF10	-0.00487374
ZNF839	-0.0178638
ZDHHC6	-0.0628292
GRAMD1B	-0.117486
RNH1	-0.0363907
NDUFS1	-0.0916371
RB1CC1	-0.034382
ERP44	-0.00971596
ALAS1	-0.00228254
BIRC3	-0.00822202
AKAP11	-0.022708
GLRX2	-0.0707415
SNAPC1	-0.0405823
DERA	-0.155756
STRAP	-0.0302658
ABCC2	-0.194581
DEF6	0.129297
PLEKHO1	0.163908
GCLM	-0.209947
UBR2	-0.0547778
EHD2	-0.169371
DEPDC1	-0.0632878
CCDC28A	-0.120281
RRAGD	-0.0126236
HSF2	-0.0133962
PHF20	-0.00984563
HSD17B6	0.916932
NR1H3	-0.114358
TYMP	0.0457449
NCAPH2	-0.0324749
TOMM34	0.0164602
SEC63	-0.0597622
KPNA6	-0.0683661
VIM	-0.046085
RTEL1-TNFRSF6B	0.0554119
FAS	-0.0354148
RNASET2	-0.172473
CD44	0.382115
KCNG1	0.142545
AGPAT4	0.110919
SLAMF7	0.0997378
BTN3A1	-0.0963952
MIPEP	-0.0860972
PRKCH	0.0223902
INSRR	0.808999
IFNGR1	-0.085616
B4GALT7	0.138575
SH2D2A	0.258065
VRK2	-0.0513338
TNFRSF1B	0.120018
VEZT	-0.0215203
POU2F2	0.065124
BRD9	0.0927305
SNX1	-0.016472
TBPL1	0.010542
ARNTL2	0.120082
BCLAF1	-0.00859626
SLC39A9	-0.0530421
ANK1	-0.241831
IBSP	0.580135
TFB1M	0.00138796
RABEP1	-0.0152043
HMGB3	0.287504
NUP160	-0.0747256
BAK1	0.0574943
MUSK	0.742103
IKZF2	-0.0681009
GRN	0.117946
FAM13B	0.0750507
ARHGAP31	-0.0498574
CENPQ	-0.183173
SARS1	-0.0190064
RANBP3	0.034371
ARID4A	-0.0939981
EIPR1	0.0117204
PNPLA6	0.101494
IFT88	-0.147882
ALG1	-0.00404626
ZCCHC8	-0.0417477
ABCF2	0.100575
CHPF2	0.123374
LRRC7	-0.12637
FUT8	-0.0375055
UBA6	0.0359235
GAB2	0.034264
ATP6V0A1	-0.0234621
PIAS1	-0.00170284
SLC4A7	-0.0731195
APBA2	0.370975
MAP2K3	0.0136426
EFCAB1	0.271012
TMSB10	0.0411769
ASTE1	-0.00371916
RNF19A	-0.0830673
PEX3	-0.15013
GABARAPL2	0.00690395
MYOC	-0.417144
SH3YL1	-0.169905
FAM136A	-0.00438942
VCL	0.135496
DEPDC1B	0.1645
DAPK2	0.347517
NSMAF	0.022662
ADSS2	0.0580557
STAP1	1.55384
TIMP2	0.422712
RFC1	-0.106021
TBC1D23	-0.0489241
CUL3	-0.0754017
MYOM2	0.0108499
OTC	0.0382102
CYP46A1	0.0375029
ZZZ3	-0.049832
SLC18A1	0.218904
USP2	-0.164153
CASR	0.656201
TUBG2	0.0142433
RPL26L1	0.0349849
FLT4	0.0586982
NSUN2	0.00424797
FBXO42	-0.0247236
MFAP3	-0.10276
MRI1	-0.048452
METTL1	-0.0651856
HOXC8	-0.0802929
AGA	-0.137072
PI4K2B	-0.146118
BOD1L1	-0.0105516
MAT2B	-0.0627557
TLL1	-0.200424
EDC4	0.0486801
TRIO	0.071097
VCAN	0.195423
CLEC16A	0.139973
MSR1	-0.00369297
CDH1	0.135179
MTREX	-0.0595672
DNAH5	0.00667173
ZFYVE16	-0.044351
RIPOR1	-0.0154417
C6	-0.33386
RAI14	-0.0323755
SOX30	0.285717
PNKP	0.108625
BEST2	0.266176
PHLPP2	0.00100558
SPDL1	0.0252919
STAU2	-0.0411489
SLC66A1	0.0304319
CTNS	0.0416102
RTN4R	0.351256
PHF23	-0.0524791
CDH10	0.421827
INPP4A	0.145189
RAB27B	0.200024
PSMA4	0.00663296
MYO16	0.498724
LSG1	0.0305838
PARP3	0.0680269
TNC	0.496012
THAP3	-0.0131044
RIPOR3	-0.310582
TDP1	0.0132697
AIFM2	-0.021794
C2orf83	1.17524
SPATA7	-0.00716609
MED17	0.0574425
RETSAT	-0.0933903
CAPG	0.0594066
AP2S1	-0.0103084
USH2A	0.137351
ZPBP	1.09808
TG	-0.0570339
ADAM28	0.0438389
BARX2	-0.180213
DCUN1D1	-0.00728457
JADE2	0.0592313
ZIC2	0.912927
LCP2	0.0472709
TRIT1	-0.0395846
ADRB1	0.337032
GUCA2B	-0.292521
CUL7	-0.0553292
CTNNA1	-0.0157172
PHKA2	-0.19768
CNTLN	-0.105293
EPHA3	0.0230228
HSPA5	-0.043921
DSG2	0.0100186
GEMIN8	-0.0733727
OFD1	0.0240713
GPM6B	0.658848
MAGEC2	-1.52003
PREX2	-0.288975
WDR37	-0.00175908
YTHDC2	-0.0082371
CTPS2	0.00979338
ATP6V1H	0.041211
POLR2B	-0.0698067
FAM214A	-0.0528714
ARAP2	-0.0966928
TPR	-0.0519397
CP	-0.501514
KATNIP	0.0799741
DTNBP1	-0.0647984
XK	0.430395
ANO2	0.0371267
C12orf4	-0.0766889
SCML1	0.123084
WWC3	0.00522069
ARHGAP6	0.0687367
FAM184B	0.44888
MAP4	0.0606816
GOPC	-0.00879809
ROS1	0.730804
USP28	-0.000892405
HDAC9	0.0805707
TSPAN17	0.0806071
NOP16	0.0632322
CC2D2A	-0.0593214
RRM2B	-0.0943504
ZNF800	-0.0369186
TNFRSF17	0.217491
SNX29	-0.08342
LMO3	0.283932
MRPS10	0.00246855
GUCA1A	0.471264
RSF1	-0.01492
VPS13D	0.072294
CELF2	0.20878
FAM120A	-0.0584422
R3HDM1	0.00232734
COL9A2	0.331008
KITLG	0.269111
ERCC8	-0.0321596
ADAMTS6	0.148588
H6PD	-0.1094
VAMP3	-0.0570114
PER3	-0.126459
UTS2	0.335275
TNFRSF9	-0.0290375
EPN3	0.760597
LTBP1	0.545819
RCN1	0.0581462
ELN	0.693262
RFC2	-0.0605492
ARID1B	0.0809381
CLPTM1L	-0.139228
NEDD4L	0.117452
FOXP3	0.0789443
PPP1R3F	0.117648
HEXB	-0.0124639
PTCD2	-0.00698596
NEXMIF	0.263588
JKAMP	-0.0661401
DKK3	0.200771
ARHGEF5	0.0646195
NFE2L3	-0.0247778
MCUR1	-0.122944
LIMA1	-0.000925336
LETMD1	0.0343774
SLC4A8	0.155077
LAMC3	0.505286
PTGER3	-0.259824
TNIP3	-0.275738
MAPK9	-0.0101237
COL23A1	-0.0918973
BCAR1	0.0305661
FAM160A2	-0.0284314
HERPUD1	-0.140111
HOMER3	0.125964
RAD51	0.0493612
POLQ	0.114969
PIK3CB	-0.0936115
CYBA	0.102934
THOC3	0.105064
HEBP2	-0.00657837
MPHOSPH9	-0.0690294
PLEKHA5	-0.126008
PRSS8	0.203368
SIKE1	-0.0664397
RRP12	0.0504283
FNIP2	-0.0261395
MSMO1	-0.00966516
TTC17	-0.0160201
ALX4	-0.0713571
FSTL4	-0.0876405
FOXN3	-0.0594962
METTL24	-0.0894608
AKR7A2	-0.180669
MRTO4	-0.0302339
NNAT	0.299198
USE1	-0.0250247
MCF2L2	0.130344
NRIP2	0.16828
LAMA3	0.536769
AP5M1	0.0626356
ANAPC4	0.0361815
KCNQ1	0.119142
TRAPPC3	-0.00141737
THRAP3	-0.0350972
PHPT1	0.0229322
ENTPD2	0.00369026
LY75	0.16852
ARID4B	-0.0542387
OPN3	-0.0321248
SDCCAG8	-0.0857473
PTPRN	-0.0867823
HHAT	-0.0613423
KIF1B	-0.077994
FOXC1	0.183125
TBC1D22A	0.0414529
SYNE2	-0.0233047
PLEKHH1	0.104222
ATP9A	0.252289
SPO11	0.418906
CBLN4	-0.0907937
CHRDL2	-0.095194
FAM168A	-0.042266
RELT	0.15128
GALC	-0.150235
NOP58	-0.0134811
SZRD1	-0.0172449
KCNH2	0.352448
CUL1	0.00534034
FAM114A2	-0.0776677
CYFIP2	-0.0475702
TAB2	0.0211105
GINM1	-0.0371841
EIF2AK2	-0.0340135
USP36	0.0635982
KMT2C	0.0840764
MCOLN3	0.0890755
CCDC85A	-0.174002
PUM2	-0.0168495
MRPL43	-0.0204009
ITIH4	-0.521543
ITIH1	0.743637
HPF1	-0.111999
ZFR	-0.0679746
ZNF280C	0.0365284
NPFFR2	1.13321
PHF21B	1.02458
TRAF1	0.122472
RC3H2	0.0265304
IL17RB	-0.195844
TRAF3IP2	-0.0959255
GYG2	0.3582
DCBLD2	0.532933
SERPINB3	1.87085
SOAT1	0.0273958
PKP2	-0.339508
MSH4	0.238328
F7	0.641114
GDI2	-0.0984435
PRDM1	-0.0174397
ATG5	-0.0348935
TMCC3	-0.105521
PITHD1	0.0619235
MTA3	-0.00190482
USP13	0.0608011
ATP11B	-0.0685203
LAMC2	1.16272
CDK14	-0.18859
SEC61A1	0.029414
PPP1R12A	0.0457761
RASGRF1	0.304994
CAMK2B	0.445657
CROCC	0.102164
POLR3E	0.0593235
ATP2B4	-0.0198966
ZC3H11A	0.218311
RIOK2	-0.0306214
YIPF1	0.0148668
NDC1	-0.00637753
DGKG	0.206992
FLYWCH1	0.0451569
UNKL	0.134863
TBXAS1	0.0318599
PARP12	0.0333866
ALDH18A1	-0.00634836
TARBP1	0.00434467
GATB	-0.105169
MXD1	-0.056854
CDK17	-0.0449924
DNAJC25	-0.0394858
SLC2A3	-0.0497791
PSD	0.623343
CTDP1	0.0802207
YBX3	-0.0409548
STYK1	-0.00804722
WNK1	0.0481376
RPS17P5	0.214393
CCAR1	-0.0224075
OGFR	0.0626788
GNA15	0.0955279
CREB3L3	-0.374294
PIGV	-0.0692694
PTPRU	0.0736054
SNRNP40	-0.00223733
RIMBP2	0.869545
COL11A1	0.632571
QSER1	-0.0205233
MPC1	0.0184598
ACAA1	0.00429519
BCAT1	0.0610206
HDAC7	0.11067
LZTS1	0.0819394
PRDM6	0.525342
WNT8A	0.332436
SPAG4	-0.0805702
NCKAP1	-0.0868845
MRPS35	-0.0984123
GUCY1B1	-0.0759299
SFSWAP	0.0613125
TNK2	0.0165352
MON2	-0.0151377
CDH3	2.45505
ARSF	-0.587555
GPBP1	-0.00831836
DGAT2	0.129647
ZNF112	-0.0411621
CS	0.0161548
LTK	0.713052
MRPS24	0.0899723
ELMO2	0.037175
WAPL	-0.0309036
VMP1	0.106395
APPBP2	-0.0511742
POLD1	-0.00740856
SEZ6	0.292132
EIF4B	-0.0521423
SLC6A16	0.142192
BICRA	0.0180765
SPHK2	0.0608911
RPL18	-0.00229238
CA11	0.133618
ISOC2	-0.107392
U2AF2	-0.012581
EPN1	-0.0146186
MED29	-0.0766531
AHRR	9.83415e-05
GSC2	0.320559
ZNF275	0.0697848
MTMR1	-0.00182697
GPC1	0.193944
ADCK1	0.10956
HAGH	-0.0807916
RNF4	-0.00431796
CASP8	-0.0626774
LIMCH1	0.0996315
INTS13	-0.0764039
TM7SF3	-0.172341
DLX3	0.203461
SPA17	-0.197886
TSPAN32	0.111738
CCN5	0.810698
DMRT3	0.855753
ST3GAL6	0.426746
ATP2C2	0.502019
NGFR	0.235681
CDON	-0.260108
TAF2	-0.068518
HIPK2	-0.241096
TNPO3	0.000459528
BORCS8-MEF2B	0.0713301
RFXANK	-0.0330328
TMEM161A	-0.0450847
LPAR2	0.0756086
CTSA	0.0118271
SUGP2	0.063117
SLC12A2	0.012874
SNX24	0.0319595
EYA2	0.116594
CNN2	0.130614
ABCA7	0.277917
SNCAIP	0.848372
DDX20	-0.0481022
BTBD1	-0.0341812
FAR2	0.07582
BCAS1	-0.0853056
POU1F1	0.0225748
CHI3L2	-0.0307309
SBNO2	0.0597763
PMS1	-0.0261932
HMG20B	0.0369547
CALCRL	-0.1498
TAF11	0.0059979
ANKS1A	0.245284
AP3D1	-0.0341681
ZNF76	0.00301276
SLC9A3R2	0.0412721
NTHL1	0.0967367
UHRF1BP1	-0.00456794
GNAI3	-0.0592088
IPO5	-0.0756087
OAT	0.0103772
WDR3	-0.0812061
PKN2	-0.080865
WDR18	-0.0229322
TRAM2	0.0416975
NTN1	0.949375
GLP2R	-0.496659
MCM10	0.0847789
DGKA	0.352642
ERBB3	-0.293084
ROPN1	0.3874
ANKRD44	0.0575579
KARS1	-0.00292501
ADAT1	0.0238537
PDIA5	-0.0159018
TBC1D22B	-0.0804473
NDUFB4	-0.0446274
SPEN	-0.0284255
MYLK	0.103202
ZC3H15	-0.0748734
MAP2K4	-0.0372927
PACC1	0.0369359
SNAP91	0.894407
SLK	-0.0693555
CYB5R4	-0.111686
COL17A1	1.16826
GSTO2	0.184932
SEC61A2	0.0270064
PRKCQ	0.166609
TLE2	0.371662
ASB1	0.0315745
FAM107B	-0.171004
ME1	0.0987162
TBC1D1	0.22214
CDK13	0.0474005
MTHFD2	0.173815
SLC9A7	0.0589474
FOXJ2	-0.0532903
YBX1	-0.017722
PDE4A	-0.0302762
PPP2R5A	0.00304672
CTNNA2	0.938637
ELAVL1	0.00677206
TIE1	-0.00689081
DIP2B	-0.0650131
SMARCD1	0.0225238
KDM4A	-0.0426084
NFYC	-0.0116932
ZMYND12	-0.297777
SLC9A3	0.0637493
NGEF	0.0209403
ASPM	-0.0487105
CD84	0.0531982
ELOVL1	-0.0174239
SPI1	0.0946291
POLR1H	0.00922538
MPPED2	0.340116
CLDN18	-0.0410815
ZBTB11	-0.029178
ATXN3	0.0340074
GOLGA5	-0.0635432
FGFR2	-0.210393
LRRC40	-0.181881
ISOC1	-0.0636882
EML1	-0.0523359
TRMT11	0.0424791
THUMPD1	-0.039412
MSANTD3	-0.00390349
KIF26A	-0.167143
ATG2B	0.0273431
ARFGEF1	0.0638112
ACSM2B	-0.329166
ZFAT	-0.0749293
MTFR1	-0.260064
STAG3	0.132743
FECH	-0.0656852
MYO9A	-0.159591
DDX3Y	0.0172353
PFKP	-0.122383
IDI1	-0.0262771
SP100	0.0053382
KLF6	-0.113973
PLPP1	-0.115872
NEO1	0.0208033
TRAM1	-0.169916
PHKA1	0.024147
TNFRSF1A	-0.0247416
CACNB1	0.344889
EVI5	0.0703119
STOML1	0.00449732
PKM	-0.0702754
DHX29	-0.0381969
DNTTIP2	-0.0508204
METTL22	0.113451
TP53BP1	0.010236
TRO	0.192137
RRP15	-0.0549319
RHOA	0.0573067
DHX8	0.0314477
PMS2P4	-0.0902858
PRKCZ	-0.0839809
ZFY	-0.137524
IARS2	-0.122711
SYT1	0.544005
NAV3	0.477755
IDH3G	0.0242606
ROGDI	0.160715
PDZD4	0.761014
ATP2B3	0.163521
ROCK1	0.0329221
CBFB	0.00889073
PDK3	-0.188486
HYAL2	-0.0231159
HDAC4	0.155023
RASSF1	0.0925271
FGFR3	0.104525
IFI35	-0.0101547
HEATR6	0.029313
COASY	0.0298322
PLEKHH3	0.00725546
MEF2A	-0.0222465
OTUD5	0.0187405
TFE3	-0.0325941
TBC1D25	-0.0240832
ACSL4	-0.0323401
INPP5A	0.06363
GPKOW	-0.0421941
GRIPAP1	0.000632556
FTSJ1	-0.0974833
PRR11	-0.089229
REEP1	0.00839492
ATP11A	-0.151479
POLR1A	-0.0243118
LAPTM4A	-0.0946321
TTC7A	-0.0652208
IP6K2	0.14918
STON1-GTF2A1L	0.435654
SRBD1	-0.0922308
KIF2A	0.0745276
RASGRP2	0.352814
PSME4	0.0478225
IFT80	-0.0608802
SIRT2	-0.0808805
ERLEC1	-0.0943849
PPP2R5B	0.0365679
PYGM	0.20447
PAGE1	-0.435708
PITX1	0.0555669
TRPC7	0.140379
MAST4	-0.163366
ADGRF5	-0.0953357
SDK2	0.075623
ADAM7	0.552393
NUP133	-0.0508063
NUCKS1	-0.020969
VPS35	-0.0422354
DNAJA2	-0.0353512
BCL3	0.0337267
KCNAB2	0.262541
ABCC9	0.177899
GAL	0.85545
CLEC2D	0.152697
FUNDC1	-0.0794052
MAOB	-0.286468
RORA	-0.129338
DRD4	0.105848
TGFBR3	-0.0545315
PLA2G10	0.038764
HES2	-0.131908
ATP1B3	0.0702798
NEDD4	-0.102862
PIGB	-0.0484393
MAPK6	-0.0714686
GNB5	-0.0350248
RAB27A	0.052773
HDHD5	-0.108192
UFD1	0.00372132
LRP6	-0.0462671
GUCY2C	0.045842
SCT	0.787479
PHRF1	0.0279512
ELP1	0.000911125
NUCB2	-0.198254
PFN2	0.321909
PTPN3	0.0693714
SPTB	0.428662
DAPP1	0.205307
FGF10	0.859818
SLC44A1	-0.05332
TMEM260	0.0305343
SMG6	-0.00986431
EXOC5	-0.0710284
CLTCL1	-0.0548119
FGF22	0.0396858
FSTL3	-0.259419
DGCR2	0.0163226
RNF126	-0.00221905
MNT	0.0279301
ZXDC	0.00982616
JMJD6	0.0278246
POLB	-0.0425056
ST6GALNAC1	0.14875
WIPI1	-0.0497347
FRMPD1	-0.29167
GBA2	0.0458874
NDST1	-0.0260332
ASNS	0.134173
AP3M2	-0.00299863
CNGB1	0.466807
ST6GALNAC2	0.255978
CHAT	0.858853
PABPC1	0.0572324
TESK2	-0.0266146
CFAP20	-0.0439045
CSNK2A2	0.0850278
PTPN21	0.140973
EIF2B3	-0.0403777
CAMK2A	1.08808
TCOF1	0.153748
CDC42	-0.0645269
OSBPL3	0.164509
EPHA8	0.49453
SLC12A3	3.54882
RAD18	0.0478066
ATP2B1	0.0893221
TRPM5	0.513921
NCK2	-0.0631122
MAP4K4	0.00546157
MGAT4A	-0.105202
RPL31	0.084673
WDR1	0.0652539
SNX13	-0.0395909
MS4A12	1.05675
ARHGAP10	-0.000696279
RPS6KA2	0.0125852
ING3	-0.0745183
VASH1	0.0326755
LMCD1	0.159345
BUD23	0.0585222
SEL1L	0.0198452
TRIP13	0.0780725
ATP6AP1	-0.0137868
TCF3	0.093206
TRIB2	0.0670683
DAZAP1	0.0758135
MBD3	0.0219813
PRLH	0.118934
HLTF	-0.147095
FAM50A	0.0864302
FAM3A	0.01627
CPSF1	0.0273865
MYO3B	1.32988
CYBRD1	0.468992
CDH19	1.74518
PDCD2	-0.0149735
SLC6A15	2.22617
RDH11	0.0573343
PRKACA	0.0359782
ADGRL1	0.426257
SPP2	0.74602
ACTN1	0.0919803
ZFYVE26	-0.00353866
RPS6KA6	0.177975
EPN2	0.0266848
PTPN18	-0.00764883
LIMS2	0.274635
ASIC4	0.365322
SPEG	0.836929
LNX1	0.0384912
ALDH3A2	-0.269086
TFRC	0.0343467
SREBF1	-0.080769
TRPC5	0.764257
AFF4	0.00301007
UBE2D1	-0.0261899
MPP5	-0.0757002
RHOBTB1	-0.23453
SMC1A	-0.0625803
HSD17B10	-0.0021069
MARK2	0.0345216
HMMR	0.0987744
CHFR	0.070746
TRHDE	-0.288261
P4HA2	0.0411337
FCGR2B	0.177636
NFATC3	-0.0662518
TRNT1	0.083599
ACADVL	-0.0635557
STK10	0.00719294
FBXW11	-0.0164723
ACAP1	0.200082
CRMP1	0.169594
EVC	0.0799995
DERL2	-0.0611087
SIDT1	0.133152
NDE1	-0.0163463
IRAG1	0.299406
TMEM38A	0.508398
AP1M1	-0.00188578
PVR	-0.00103365
XRCC1	0.0378024
SCARB1	-0.319688
CYP2W1	0.69585
MCM2	0.0553498
MOV10L1	0.202142
PANX2	0.412303
SELENOO	0.114225
TP63	0.52252
ALPK1	-0.0277047
LLGL2	0.0593743
PDE8A	-0.052399
CLCN4	-0.284928
NLE1	-0.0284429
SDHA	0.0954511
SMARCE1	0.0465707
FNDC8	0.025252
GSDMB	0.216627
KDM5A	-0.0273969
ADAM11	0.0117271
PPP2R3A	-0.195971
FERMT2	0.00150823
ABCB11	0.577016
DHRS9	-0.0390642
CD5L	-0.903391
PTGS2	0.136122
IGF2BP2	1.00546
MAP3K13	-0.148582
ST6GAL1	0.0659461
TBX21	-0.0389942
VDAC1P1	0.0573249
FRY	0.178275
PICALM	-0.0063576
NSF	-0.0802234
GLI2	0.391963
CLASP1	-0.0310868
MRPS34	0.0510305
NOTCH3	0.124004
CLNS1A	-0.0260343
PPP2R2C	0.930018
TEAD2	0.116197
EED	0.0556195
CDHR2	-0.122829
SNCB	0.801413
TSG101	-0.0855968
NCBP3	-0.00412213
ATP2A3	0.161281
CA12	-0.00869796
MGLL	-0.0704599
NTN4	-0.236986
BCS1L	0.00413952
NUAK1	0.100949
DPP8	-0.0291729
SLC24A1	0.0135688
ZNF532	0.0228198
SCARF1	-0.014688
LMAN1	-0.144218
HACD3	0.0315105
IPCEF1	0.0508085
ZZEF1	0.0240522
NOX3	0.643954
ENO1	-0.135984
SLC12A1	2.738
MYDGF	-0.059692
ANO8	0.0204305
TUBE1	-0.0143294
ARHGEF10L	-0.0464502
TXK	0.0513078
WSCD2	2.12885
KCNQ2	1.33534
TACR2	0.159606
ACTR6	-0.122241
TIPIN	-0.120033
SRI	-0.0799697
EIF4G3	-0.0164599
NUP37	-0.0488301
SEMA3A	0.550099
GTSE1	0.0283849
SEMA3C	0.445516
TTC38	-0.132239
ACAT1	-0.141551
GRAMD4	-0.158565
CELSR1	-0.0432724
WNT8B	0.594911
ZNF638	-0.0535298
SLC25A40	-0.130893
TIMM21	-0.0516042
ADD2	0.695507
FGF4	0.691481
RASAL2	0.0835313
VPS9D1	0.116862
ZNF37A	-0.0737923
MARK3	0.107244
SLC25A3	0.0212031
FNDC3B	-0.0451184
FOSL2	-0.0557208
CACNG5	-0.206885
CACNG4	0.20113
FRYL	-0.0520396
TMEM131	-0.0847169
FSCN1	0.208042
ACTB	0.0815753
MOCOS	0.383995
PLD1	-0.106168
ATP12A	2.84408
WDR62	0.0728458
DLG1	-0.0231197
RAB7A	0.0139572
BCAP29	0.0786094
SEC31B	0.170031
SART3	0.0105644
ARHGAP15	0.154373
TUBA3D	-0.0538904
PAX2	-0.0823982
EXOSC7	0.180113
KIFAP3	-0.153751
MKRN2	0.0917539
MCM6	0.0399533
REXO2	0.00907354
RBM7	-0.0293735
RBMS2	-0.0152442
BAZ2A	-0.017541
PTPN23	0.108939
MLH1	0.0129431
UNG	-0.0380205
FMO4	-0.13417
KLHL20	-0.0715787
RGS11	0.705534
SLC46A1	-0.134228
PLXNA2	-0.114351
SPAG5	-0.246012
ANKRD13A	-0.111102
TPD52	-0.100002
ACACB	0.0625844
TRAF4	0.0322819
PAG1	-0.0310842
GPATCH1	-0.0606409
ICAM3	0.0281157
NT5C2	0.0664126
MCAM	-0.106787
GPC4	-0.209155
MBNL3	0.0990773
CAMSAP3	-0.0574361
RAP1GAP	0.0275403
XAB2	0.0544565
ARHGEF1	0.0845103
STXBP2	0.0558312
MAP2K7	-0.0161126
NMRK2	-0.443708
DGKD	-0.0612101
CTTNBP2	0.046458
ACTL6B	1.16212
RARB	0.120988
TOP2B	0.0906638
TM9SF3	-0.0314414
NFKB2	0.0321746
UBE2T	0.0131836
PPP1R12B	0.442583
DNAJC10	-0.0619032
GTF3C1	0.0467413
IL4R	0.0969943
USP33	-0.10693
PAK3	0.206685
CAPN6	-0.207089
DCX	-0.159
SNRPA	0.103194
SPAG6	-0.0422235
EXOSC5	-0.0902124
DYNC1I2	-0.0822194
APBB1IP	-0.188656
LRCH4	0.159349
FAM76B	0.023941
SIRT6	0.0572201
TYR	0.688618
POLD3	-0.039264
ACTN2	-0.354586
CAPZB	0.0470699
GPR137B	-0.0755271
NAALAD2	0.376116
JADE1	-0.033499
SLC25A43	-0.159031
UBE2A	-0.0284173
FGFR1	0.149678
FKBP6	0.310199
SMC1B	0.0376532
FBLN1	1.21112
ITGA8	0.267102
CST7	0.0995076
MAP2	0.168929
PIAS2	0.176657
AMPH	0.3003
ARAF	-0.00243459
MCCC1	-0.220052
LAMP3	0.0538731
FAP	0.379666
NEBL	-0.207506
ACER3	-0.0609429
UBE2K	-0.0349261
PIK3C3	-0.0288702
N4BP2	-0.0932183
TIGAR	-0.0223362
TULP3	-0.137149
SYNJ2	0.195034
ADCY2	-0.162046
PPP2R5C	0.0340033
PMS2P1	-0.0445496
RBFOX1	0.411706
GNB1	-0.0509546
HOXA9	-0.104337
EDN1	-0.315718
MLLT10	-0.0252262
ZCWPW1	0.0594984
ADCYAP1R1	-0.490206
FGF20	-0.128715
P2RY10	0.130671
ITM2A	0.140071
NRDC	-0.035744
VDAC3	-0.0192002
PCM1	0.0118162
TNRC6C	0.0346374
CBFA2T2	0.0310454
BRINP1	0.561292
ITCH	-0.0579156
PKD2L2	0.245723
TP53INP2	-0.108533
SDF4	-0.0416044
MYH7B	0.0145543
BPIFB2	0.432131
TP73	-0.184325
TOLLIP	-0.0456031
UBE2D4	-0.00553859
CLUL1	0.192486
RUNX1T1	0.367133
CDH17	0.545564
THOC1	0.053937
FKBP7	-0.0210164
OSBPL6	0.285475
SLC1A3	0.0188498
XRCC5	0.00309902
LXN	0.00955588
SP140	0.256109
MKNK1	0.0489415
TNS1	-0.118674
REXO1	-0.0140866
SAR1A	0.00243872
CDC14A	0.0382744
RAPGEF3	0.245749
CEACAM1	-0.00302945
SENP1	0.00314564
DUSP13	0.468633
CIC	-0.0209066
LIPE	0.00177791
FDFT1	0.0275657
PAFAH1B3	0.0565655
OPHN1	-0.0158443
AFM	0.480256
KIF22	0.123249
SCGN	-0.525206
CARMIL1	0.0487353
PGM1	-0.120506
DDX1	-0.0576845
DNM2	-0.0411536
EPB41L2	0.0982246
RIMS1	0.555771
MOXD1	1.38526
STX7	-0.047572
RABL2B	0.0549731
KEAP1	-0.0355023
DDX43	-0.269632
PTPRH	-0.206065
DCT	0.182126
SLC35C2	0.0949779
CRYBG3	0.222042
EPHA6	-0.206263
SCTR	-0.112522
RFX3	-0.0310588
RIF1	-0.0913966
RAB21	-0.148602
SLC4A4	-0.167743
SMARCA2	0.0280901
RDH8	1.13986
SESN1	0.00874674
MID2	-0.0504739
DNAAF6	0.0693031
COL5A3	0.0112509
SRCAP	0.0771723
PUM3	-0.0336337
CPB2	3.11347e-05
CHRNA3	0.47609
KCNN2	-0.0313072
CNOT4	-0.0373788
PSEN1	-0.0174466
CPOX	0.0688934
CLDND1	0.0109033
MOK	-0.0309317
HSP90AA1	0.0635357
RBL1	-0.098969
DLGAP4	0.0758344
IGSF9B	0.327701
CFHR2	0.89912
CROCCP3	0.0896657
NDC80	0.0582298
AP4E1	0.0259899
RSBN1	-0.0931148
MAGI3	0.296502
CXCL2	-0.144983
AFP	0.154611
COL4A4	0.301431
TCF7	0.50535
OSTM1	-0.0646567
CDH7	0.625384
IMPG2	-0.0399701
PCNP	-0.0827809
EXD2	-0.0235557
ARG2	0.0262032
MEF2C	-0.0401656
PTPRC	-0.0221382
CACNA1S	0.44235
PKP1	0.0882678
UBA5	-0.152051
STK17B	0.0697943
CDC14B	-0.142309
ZNF510	-0.0276483
LRP2	-0.337203
ZNF506	0.032173
JMJD4	0.0464028
DUSP12	0.0124557
AACS	0.0305456
DELE1	0.0344146
SLC13A1	0.0099225
CADPS2	0.0156075
PCDHB4	0.0116102
PCDHA6	0.144831
PCDHGA2	0.275544
HSPB11	-0.0363513
PHLPP1	0.0921506
ATP8B1	0.234451
IL12RB2	-0.654851
SMARCD3	0.540304
WDR70	0.0311636
FYB1	-0.0114205
MPP4	0.0978772
STRADB	-0.164448
BZW1	-0.0342002
PGR	0.644898
C1QTNF3	-0.413169
ME2	-0.0829912
C5orf22	-0.00843604
CCNT2	0.0482059
FAM135A	-0.00218776
COL19A1	-0.491797
EPB41L3	0.0527261
COBLL1	0.135411
DLG3	-0.0313892
KCNK2	-0.342328
SERTAD4	-0.113619
TRAF5	0.177942
MRPL22	-0.0223068
GEMIN5	-0.0600004
OPRK1	0.645782
NFE2L1	-0.0799366
SEMA5B	-0.0660407
GSK3B	0.0757217
ITGB5	0.0435849
ERC1	-0.0516947
XPO1	0.00568426
LINC01587	-0.145396
RNF13	-0.154774
TRPM3	-0.237943
PALB2	-0.036388
DOP1A	-0.0430339
LYRM2	-0.0420408
BCKDHB	-0.197594
KAT6A	-0.00349286
TUT7	-0.014992
ULK2	-0.0498718
GRHL2	2.45641
TNPO1	-0.0208292
PLOD1	-0.0135306
P2RX5	0.691379
ITGAE	0.0394808
DIS3	-0.0570863
PIBF1	-0.0810334
TDRD3	-0.120573
AC000061.1	1.93679
NUFIP1	-0.10292
PDS5B	0.033235
OXCT1	0.300451
RRAGB	0.0206736
EPYC	0.120043
CYLD	-0.0464913
SLC27A5	0.131548
ZNF324	-0.00354722
ZNF671	0.0129562
ZNF416	0.0165891
ZNF586	0.067953
ZNF446	-0.00214915
ZNF264	-0.0264573
RPS5	-0.1865
FAT1	-0.126406
YTHDC1	-0.0423388
CHMP2B	0.00494309
SMAP2	0.0701174
PPIE	-0.0126454
ZMPSTE24	-0.133982
STARD7	-0.0375047
NOA1	-0.0386429
REST	-0.0362502
HAL	-0.255117
SSH1	0.0571043
GSTP1	0.123063
APLP2	0.0297171
FAM234B	0.0452703
SLCO1A2	0.0181761
WBP11	-0.00127043
EIF3I	-0.0130041
NKAIN1	-0.36633
COL16A1	0.625172
TXLNA	0.0349731
APOB	-0.72124
NCOA1	-0.0265417
AGBL5	-0.0656637
EFR3B	0.0637789
KIF3C	0.13239
RAB10	-0.0713921
GCKR	0.742885
HADHA	-0.126143
MAPRE3	-0.10625
CAD	0.0637213
CD59	-0.000365469
CD82	0.230379
BCORL1	-0.0954633
ATRX	-0.0381085
AK6	-0.0558269
FCN1	0.0500881
MYNN	-0.0560489
MECOM	0.338344
SCAMP1	-0.0617857
PREP	0.0213919
HACE1	-0.0395231
SEH1L	-0.0712934
WDR47	-0.0749004
WDFY1	-0.103787
OVGP1	0.18323
SLC25A24	-0.139263
MAP3K4	0.0420159
PILRA	0.0264668
IGSF9	0.91068
ABCB1	-0.34726
ZNF213	0.0413365
AKR1B1	0.144042
CPNE3	-0.108092
RRN3	-0.0427962
CTTN	0.0539872
WNT11	0.347155
MTIF2	-0.0767177
DDHD2	-0.0547499
TTC39A	-0.118985
EPS15	-0.0407091
ORC1	0.0256299
MGST2	-0.0783049
CHERP	-0.0014378
ATG16L1	-0.0232073
USP40	-0.0266375
POMGNT1	-0.0329713
RAD54L	-0.136475
MAST2	0.0609543
DNAJA1	-0.0518916
B4GALT1	-0.00976199
CHMP5	-0.119199
NFX1	-0.0377912
AQP6	-0.260212
DIMT1	0.0545475
IPO11	-0.0261101
FOLH1	-0.368003
EIF2AK1	-0.0140489
NME8	0.154904
EPDR1	0.00196118
SNX10	-0.203724
SEPHS1	-0.0691773
MRPL28	0.0254949
HBQ1	0.540853
ITPKC	-0.0197087
CEACAM6	0.707043
FAT2	0.394861
RBM22	0.0318244
TMED2	-0.0659156
ERO1B	-0.232391
ZFAND6	-0.0501539
HSD17B2	-0.319676
TXLNG	-0.0402695
PPEF1	-0.300861
LAT2	0.0381633
HUWE1	-0.0263354
ZW10	-0.0513846
ALG9	-0.0142942
MYBPC2	0.0820935
NOX4	0.0172906
ACOX3	-0.0270985
MTMR2	-0.0219057
PPP1R15A	-0.025418
HSD17B14	-0.167228
TRIP6	-0.0419409
ACHE	0.239502
FTL	0.0425797
SRRT	0.0497089
BAX	0.050611
NLK	-0.0758149
PIGS	-0.00863354
ADAMTS2	0.105713
TMPRSS11E	3.17927
ATXN7L3	0.0573208
PGS1	0.0687859
PSMC5	0.105015
UIMC1	0.0442045
CETP	-0.0247798
MMP2	0.21872
MT3	-0.0936866
LPCAT2	0.09604
GNAO1	0.466015
OGFOD1	0.0403568
SH3BP2	-0.0728309
NOP14	-0.0423893
ADD1	-0.057724
L2HGDH	-0.197278
TXNDC16	-0.20461
RTRAF	0.0468699
NID2	-0.160527
GMCL1	-0.0950135
SF3B2	0.022736
KLHL42	0.112392
GNAS	0.0703532
DNM1L	0.0162015
PTHLH	0.171576
PHACTR3	0.914483
ERGIC2	-0.0428493
TFAP2C	1.14359
AURKA	0.0532878
CASS4	-0.099156
PIR	-0.0568456
AAMDC	-0.0869573
RFX2	-0.175529
METTL2A	-0.027305
SULT2B1	-0.0582356
ALG6	-0.0937288
CNOT3	0.00676528
GP6	0.3467
PTPN4	-0.0758883
DDX18	-0.0801631
KHSRP	-0.00877012
GNA11	0.070126
ASAP3	8.43171e-05
EDEM2	-0.0461254
DNMT3B	-0.0677592
REM1	0.438049
TPX2	0.0143575
FER1L4	0.0619798
PDRG1	0.0267924
EPB41L1	0.0234397
SLC15A1	0.118277
DOCK9	-0.0479141
ANKRD10	0.191922
TGDS	-0.137074
DOCK3	0.93408
C3orf18	0.118227
COQ9	-0.0481477
TMEM40	0.514353
KIF9	0.119283
ARHGAP28	-0.208475
CRLS1	0.184485
DEFB127	0.352955
PPP1R13B	0.032586
ATRN	-0.000308701
SMOX	-0.0419821
SIGLEC1	0.17936
FKBP1A	0.0508773
NSFL1C	-0.0320135
SLC4A11	0.904336
C20orf194	0.0316694
ZNF343	-0.0213315
EBF4	0.164528
CPXM1	1.06759
MAVS	0.00170304
LZTS3	0.159815
F11	0.0386462
XRN2	-0.0357342
KIZ	-0.0602841
DYNLL1	-0.0183394
TESC	0.573925
SNX5	-0.0905761
RPL6	0.0439816
SIRPG	0.226818
MAPKAPK5	-0.0173885
P2RX7	-0.173778
ESF1	-0.0642378
RBBP9	-0.222925
ANAPC5	0.0269171
SLC23A2	0.0504366
SLC8B1	0.0613943
TMEM230	-0.110958
DZANK1	-0.00164449
KDM2B	0.0182498
CFAP61	0.251863
LHX5	0.757708
TASP1	0.0137831
OAS1	-0.0893775
GCN1	0.0420456
RPLP0	-0.0655751
PXN	-0.00841422
SIRT4	-0.202722
RPH3A	0.131588
KIF16B	-0.0531643
TRMT6	0.0198278
CHGB	0.858344
PEBP1	-0.135772
TBX5	0.496225
BRAP	-0.0174834
ERP29	0.0675352
NOS1	1.05274
FUS	0.00612989
IGBP1	-0.00571132
FXYD5	0.178
ZNF302	-0.0798585
GRAMD1A	0.0850267
FXYD3	1.41886
HEPH	0.212709
CDIP1	0.000706166
CMTM1	0.0113207
KCNH4	0.0479212
GANAB	-0.0458666
GMIP	0.114847
RBM41	-0.0796935
BIRC5	0.130579
LAG3	0.266711
MLF2	-0.000122444
OTUB2	0.00519381
DDX24	0.0511677
ZBTB25	0.0226406
NECAP1	-0.100428
ARHGAP4	0.210054
ANKRD24	0.0287749
DHX32	-0.0277049
RCOR1	-0.0355551
GPATCH2L	0.0837357
LTBP4	0.63144
BLVRB	-0.0927384
SLC9A1	0.066832
SPTLC1	-0.0287722
PAPOLA	0.00770866
CCNK	0.0108512
PCBP4	0.2111
RGS1	-0.077614
YPEL3	0.0750505
MRPS33	-0.0705469
NDUFB2	0.174831
NUDC	0.0452014
MAEA	-0.014072
ICAM1	-0.131878
STRN4	-0.00688955
IRAK3	0.0860967
LYZ	0.000769193
SI	1.37649
MUL1	-0.0337891
TFAP4	0.0559701
PDCD7	0.00881588
SPG21	0.011826
FETUB	0.0966692
DNAJB11	0.0086315
P3H2	-0.25173
THPO	0.274867
CHRD	0.366235
FLT3LG	0.00731376
RAB11FIP3	-0.0916436
GNPTG	-0.011114
ZNF268	-0.0708891
GOLGA3	0.0472853
PABPC4	0.0725657
CD209	0.366069
CERS4	-0.163597
MCOLN1	-0.0173436
USP48	-0.0271213
EFNB1	0.0178808
PDPR	0.0686594
AARS1	-0.00177815
GLG1	-0.00648465
KIF4A	-0.0243612
TNRC6A	0.0900389
PLEKHG2	0.0970522
DLL3	1.20691
NAT14	0.127198
PITPNM2	-0.00201881
EXOC1	-0.049674
RBM27	-0.00986709
POU4F3	0.0685343
OSBPL8	-0.115397
DTX2	0.0670889
NLRC4	-0.0816671
PUS7	-0.15979
LAMB4	0.414947
NRCAM	-0.0151912
LAMB1	0.105421
SLC26A4	0.447169
SLC26A3	0.218329
DLD	-0.044185
WDR7	-0.0256543
TXNL1	-0.0706195
IL5RA	0.224664
ABCC6	-0.16307
CMTM6	0.0246798
ITGA6	-0.178223
RAPGEF4	0.00311695
MAP3K20	0.0921751
SMPX	0.134465
FH	-0.0500023
SEL1L3	-0.223037
TF	-0.25408
CDV3	0.0553911
MYO15A	0.165067
ALKBH5	-0.0935157
APOH	-0.153134
NLRP1	0.144655
PITPNM3	0.411112
SPAG7	0.0105076
ORC6	0.115213
ZFHX4	0.762763
SLC17A6	0.720471
CPA1	0.78983
ZC3HC1	-0.045491
ESR1	-0.118197
RGS17	0.369977
ANGPT2	-0.305975
TMEM101	0.138367
CD200	-0.0387275
CCDC80	0.795659
CMA1	0.369956
PSME1	-0.0464143
PPP2R3C	-6.96421e-05
HAUS4	-0.0860609
JPH4	0.334414
MYH7	1.03905
CEBPE	0.0841957
SLC7A8	0.540288
OSGEP	0.0317694
SLC22A17	0.0563495
RNF31	0.234571
SCFD1	-0.018961
G2E3	-0.0262038
HECTD1	0.0232864
HNRNPC	-0.0532177
RPGRIP1	0.0157623
SUPT16H	0.0226658
TOX4	-0.0330923
GEMIN2	0.0414733
TGM1	0.978587
TINF2	0.0190313
DAZL	1.01534
TBL1Y	0.00540413
SEMA6A	-0.0664051
TRPM7	-0.00983648
TYRO3	0.0707646
WDR76	-0.0967163
CAPN3	0.0376994
SNAP23	-0.0146191
TBX15	0.15112
PHGDH	-0.00141221
COL9A3	0.20307
EZR	-0.04033
MYL6	0.0441656
AGO1	-0.0531136
TEKT2	-0.102599
CLSPN	-0.0765612
RFFL	0.00248859
UNC13D	0.191432
MFSD11	-0.000441342
DPYSL2	-0.117293
TGFB2	0.306536
GPATCH2	-0.0324833
NUP50	-0.0225014
CDC45	0.063748
COMT	0.0409249
ADA2	0.0950908
AC016026.1	-0.0307448
VNN3	0.749187
ECHDC1	-0.086219
[truncated: 58,661 more rows]
