# Supplementary material for: An integrated bioinformatic investigation of kallikrein gene family members in kidney renel cell carcinoma
Source: PLoS One. 2024 Aug 8;19(8):e0305070. doi: 10.1371/journal.pone.0305070 (PMC11309392; doi:10.1371/journal.pone.0305070)
Supplement: S1 Raw data — (ZIP) [file pone.0305070.s003.zip › KIRC_single-gene GSEA analysis/KLK7_LogFC.xlsx]

## Sheet: Sheet 1
gene_name	log2FoldChange
TSPAN6	0.0199082
TNMD	-0.650582
DPM1	0.0128573
SCYL3	-0.0017388
C1orf112	0.035761
FGR	-0.167194
CFH	0.390229
FUCA2	-0.0282327
GCLC	-0.110151
NFYA	-0.00921252
STPG1	-0.0331931
NIPAL3	-0.0736623
LAS1L	-0.0543203
ENPP4	-0.203957
SEMA3F	-0.11061
CFTR	-0.236292
ANKIB1	-0.0519525
CYP51A1	0.0274472
KRIT1	-0.0785575
RAD52	-0.0248928
MYH16	0.729875
BAD	-0.00553444
LAP3	-0.0260552
CD99	0.114201
CD99
HS3ST1	0.373303
AOC1	0.0301115
WNT16	0.320773
HECW1	0.567387
MAD1L1	0.283387
LASP1	0.0819171
SNX11	0.0337535
TMEM176A	-0.0228439
M6PR	-0.0200606
KLHL13	0.0958988
CYP26B1	0.0465072
ICA1	-0.0423755
DBNDD1	0.159397
ALS2	-0.0476401
CASP10	-0.0400593
CFLAR	-0.122976
TFPI	0.0951457
NDUFAF7	-0.0660428
RBM5	0.00983591
MTMR7	0.109046
SLC7A2	0.50236
ARF5	0.0559308
SARM1	-0.0168304
POLDIP2	0.0104962
PLXND1	0.0516596
AK2	-0.105756
CD38	0.130729
FKBP4	0.110285
KDM1A	0.0465281
RBM6	0.0705357
CAMKK1	-0.0590782
RECQL	0.0218281
VPS50	-0.0760544
HSPB6	1.37113
ARHGAP33	-0.0173122
NDUFAB1	0.0197803
PDK4	-0.300055
SLC22A16	0.361007
ZMYND10	0.164759
ABCB5	1.25965
ARX	-0.79911
SLC25A13	-0.059869
ST7	-0.125161
CDC27	0.0389989
SLC4A1	0.000484793
CALCR	0.119709
HCCS	-0.0873489
DVL2	0.0689759
PRSS22	1.35351
UPF1	0.0147114
SKAP2	-0.0420667
SLC25A5	0.04162
MCUB	0.0635553
HOXA11	0.392151
POLR2J	0.0293108
DHX33	0.0383749
MEOX1	0.162869
THSD7A	-0.143447
LIG3	0.0266943
RPAP3	0.0060974
ACSM3	-0.304514
REXO5	-0.0188411
CIAPIN1	0.0249323
SPPL2B	-0.0467647
FAM214B	0.0598337
COPZ2	0.221182
PRKAR2B	0.430893
MSL3	0.0913499
CREBBP	0.0189678
TSPOAP1	0.0405099
MPO	-0.486767
PON1	0.47645
GCFC2	-0.106035
WDR54	0.0242792
CROT	-0.0521132
ABCB4	-0.16093
KMT2E	-0.0366841
RHBDD2	0.0837208
SOX8	0.39027
IBTK	-0.0799347
ZNF195	-0.0579057
MYCBP2	-0.0234491
FBXL3	-0.0931355
ITGAL	0.011595
PDK2	-0.097733
ITGA3	0.146676
ZFX	-0.0240016
LAMP2	-0.0215441
ITGA2B	0.342774
ASB4	-0.385273
GDE1	0.0632338
REX1BD	0.0893077
CRLF1	0.783807
OSBPL7	0.11769
TMEM98	0.0553858
YBX2	-0.0592793
KRT33A	0.668672
MAP3K14	-0.0646869
ABCC8	0.517689
CACNG3	0.52783
TMEM132A	0.291255
AP2B1	0.0354325
TAC1	0.990403
ZNF263	-0.00167347
CX3CL1	-0.194855
SPATA20	-0.0123122
CACNA1G	0.582367
TNFRSF12A	0.0723644
DLX6	0.497908
MAP3K9	0.232777
RALA	-0.0223881
BAIAP2L1	0.33012
KDM7A	0.00829013
ETV1	0.319889
AGK	0.00787529
ALDH3B1	-0.0131245
TTC22	-0.189696
PHTF2	0.0612212
CCL26	0.608237
FARP2	-0.0313737
USH1C	-0.264096
GGCT	0.057463
DBF4	0.036917
TBXA2R	0.194589
IFRD1	-0.0582706
LGALS14	0.341162
COX10	0.0039903
GTF2IRD1	0.0754723
PAF1	-0.0144141
VPS41	-0.0773089
ARHGAP44	0.266935
ELAC2	0.0654522
SCIN	0.19864
ARSD	-0.0959032
PNPLA4	-0.150406
MYH13	0.391698
ADIPOR2	-0.0725376
CDKL3	-0.040896
UPP2	0.364369
PRSS21	0.521369
MARK4	0.0432598
PROM1	0.629816
CCDC124	0.0180693
CEACAM21	0.219787
PAFAH1B1	-0.0144726
NOS2	-0.0473361
DNAH9	0.240523
KIAA0100	0.0571901
SLC13A2	-0.154531
GAS7	0.16369
TRAPPC6A	-0.0493626
MATK	0.0439324
CEACAM7	0.0948773
CD79B	0.191212
SCN4A	-0.283004
ST7L	-0.12193
TKTL1	0.212357
PAX6	0.087288
RPUSD1	0.115409
RHBDF1	0.185578
LUC7L	0.0607575
CACNA2D2	0.246379
BAIAP3	-8.02037e-06
TSR3	0.0548562
PIGQ	0.0386812
CRAMP1	0.0164509
TEAD3	0.2439
SELE	0.803133
DNAJC11	-0.0217827
FMO3	0.705799
MYLIP	-0.0987641
NOX1	-0.0909755
E2F2	0.164669
PSMB1	0.0285667
SYN1	0.581222
JARID2	0.0244895
CDKL5	-0.0722716
CAMK1G	0.28552
CDK11A	0.0395305
NADK	0.0697269
TFAP2B	3.78781
TFAP2D	0.990985
DLEC1	0.177939
CYTH3	0.173699
ADAM22	-0.240269
SYPL1	-0.103113
CYB561	0.0426893
SPAG9	-0.127438
CELSR3	0.355851
AASS	0.00457932
PLEKHG6	0.056854
SS18L2	0.0195251
MPND	-0.0361181
MGST1	-0.013703
CRY1	0.00850912
PGLYRP1	0.189772
NFIX	0.0542516
ST3GAL1	0.0627174
MMP25	0.0604434
IL32	-0.190053
PKD1	0.0295133
MAPK8IP2	0.521978
MED24	0.0252549
RHOBTB2	0.124658
HEATR5B	-0.104962
SEC62	-0.0961005
RPS20	0.0942995
CSDE1	-0.0156289
UBE3C	0.0267484
REV3L	-0.113084
TENM1	-0.245574
PAX7	0.296471
MASP2	0.0520114
IYD	0.325942
FAM76A	-0.0193949
TRAF3IP3	0.00356482
POMT2	0.0613484
VTA1	0.023948
MLXIPL	-0.0577377
BAZ1B	0.0208285
RANBP9	0.00881639
ETV7	-0.138644
SPRTN	0.0308317
EEF1AKNMT	0.0100348
DYRK4	0.0677996
ZNF207	0.0161049
UQCRC1	0.0432352
STARD3NL	-0.0653617
CD9	-0.0238671
HHATL	2.26106
NCAPD2	0.232303
IFFO1	0.055313
GIPR	0.318931
PHF7	-0.0454648
SEMA3G	0.00751491
NISCH	0.0917412
STAB1	0.111761
FUZ	-0.109931
SLC6A13	-0.223318
IDS	0.0871331
PRSS3	1.5023
ZNF200	0.0149125
CD4	0.0789965
LRRC23	-0.055147
BTK	-0.00722854
HFE	-0.105302
SCMH1	-0.0573682
FYN	-0.0472401
HIVEP2	-0.0157508
FMO1	-0.0301657
ELOA	-0.0072944
LYPLA2	0.0916542
CLCN6	-0.0720142
MRC2	0.596972
NME1-NME2
SLC6A7	0.46951
TSPAN9	0.033159
BTBD7	0.0367187
APBA3	-0.0248984
MKS1	0.00892915
ABHD5	0.0223427
ANOS1	0.242812
AKAP8L	-0.00565065
MBTD1	-0.0777039
UTP18	0.0444764
RNF216	0.0766349
TTC19	-0.0805714
PTBP1	0.0501672
DPF1	0.577136
SYT7	0.601341
LARS2	0.0058476
PIK3C2A	-0.0809115
PLAUR	0.280523
ANLN	0.539069
WIZ	0.0388871
RABGAP1	-0.0427303
DCN	1.65666
QPCTL	0.00335039
PPP5C	-0.00817921
CEP68	-0.0613126
MAP4K3	0.022199
ZBTB32	0.163507
TYROBP	0.0193116
TMEM159	-0.0944257
GABRA3	0.991866
BRCA1	0.111056
ERCC1	0.0168817
CD22	0.274292
SEMA3B	0.373206
MBTPS2	-0.0293372
PRICKLE3	0.0740311
LTF	0.215149
EXTL3	0.0968408
NR1H4	0.00834903
ELOVL5	0.0617528
ALOX5	0.0648813
KDM5D	-0.0636118
CALCOCO1	-0.0176124
UBR7	-0.0261268
MAP4K5	0.0512529
EHD3	0.23712
PSMC4	0.036891
MAN2B2	0.101394
SLC7A14	1.01031
CLDN11	0.571558
SLC25A39	-0.0133581
MVP	-0.00697273
NUB1	0.0350351
PGM3	-0.087855
RWDD2A	-0.0756099
CLK1	-0.0877407
POLR3B	0.0656447
ANGEL1	0.0753829
RNF14	-0.109939
DNASE1L1	-0.0159752
DDX11	-0.0270362
HEBP1	0.0560987
GPRC5A	0.939398
MAMLD1	0.0358363
CD6	0.105235
TACC3	0.188635
UFL1	-0.0829116
POLA2	0.125118
ZC3H3	0.0269887
CAPN1	0.103802
ACP3	0.51515
MDH1	-0.0534539
SLC30A9	-0.120656
MTMR11	-0.192868
COX15	-0.0990622
CCDC88C	0.0740459
YAF2	0.0167686
ZMYND11	-0.0265431
WAS	0.00473404
DPEP1	0.369737
BID	-0.00125496
MATR3	-0.158492
NPC1L1	0.44579
XYLT2	0.0706133
RGPD5	-0.162432
STMN4	0.0959643
NUDCD3	0.0300909
ISL1	1.28435
CHDH	-0.224848
IL20RA	0.604179
CLCA1	1.14913
CLCA4	0.24852
GLT8D1	0.06633
ATP2C1	-0.0196698
IGF1	0.337398
SLC38A5	0.427998
RALBP1	0.000619547
RUFY3	-0.190138
CNTN1	2.29013
SLC11A1	-0.0110898
WWTR1	-0.0528526
AGPS	-0.0950477
ZNF806	0.537637
CXorf56	-0.0270537
ATP1A2	0.211271
TTC27	-0.0300929
ZNF582	0.0825042
VSIG2	0.718178
PHLDB1	0.103692
MARCO	0.0583844
CYP24A1	0.485605
PRDM11	0.124466
SYT13	-0.015818
SNAI2	0.378542
CD74	-0.0285809
HGF	0.514079
ZRANB1	-0.00168324
NCDN	0.00793141
ADGRA2	0.168875
CCT8L1P	1.06633
ZFP64	0.00896321
MNAT1	-0.0443026
SAMD4A	-0.0146799
RUNX3	0.0463079
MRE11	-0.0581621
PLEKHB1	0.0483483
SERPINB1	-0.0560387
CYP3A43	0.132093
SLC7A9	-0.270242
SPAST	0.0710561
NRXN3	-0.0270626
OSBPL5	0.156512
AQR	-0.0653553
CPS1	0.345067
C8B	2.40879
FHL1	-0.0642112
RTF2	-0.0124044
GABRA1	0.86594
NLRP2	0.138626
SLC45A4	0.0258125
RNF10	0.00894095
ZNF839	-0.0254358
ZDHHC6	-0.0738017
GRAMD1B	0.0281742
RNH1	0.0188504
NDUFS1	-0.137713
RB1CC1	-0.0260768
ERP44	-0.0490759
ALAS1	-0.00183718
BIRC3	-0.120299
AKAP11	-0.0565568
GLRX2	-0.0227514
SNAPC1	-0.0294207
DERA	-0.111508
STRAP	0.0374181
ABCC2	-0.0310001
DEF6	0.0194021
PLEKHO1	0.0796143
GCLM	-0.0327881
UBR2	-0.0667372
EHD2	0.0199174
DEPDC1	0.408751
CCDC28A	-0.103953
RRAGD	-0.249551
HSF2	0.0666844
PHF20	0.0103571
HSD17B6	1.36848
NR1H3	-0.0549875
TYMP	-0.0530859
NCAPH2	0.0220377
TOMM34	0.117612
SEC63	-0.0456473
KPNA6	-0.0287654
VIM	-0.0057379
RTEL1-TNFRSF6B	-0.12368
FAS	-0.00836786
RNASET2	-0.146998
CD44	0.371733
KCNG1	0.72169
AGPAT4	0.105462
SLAMF7	-0.0248743
BTN3A1	-0.12191
MIPEP	-0.0932126
PRKCH	-0.0873143
INSRR	1.02483
IFNGR1	-0.0597964
B4GALT7	0.078167
SH2D2A	0.045746
VRK2	0.00449791
TNFRSF1B	0.0807254
VEZT	0.0608367
POU2F2	0.192564
BRD9	0.0698653
SNX1	-0.0198986
TBPL1	0.0146215
ARNTL2	0.30412
BCLAF1	-0.0258125
SLC39A9	-0.0549732
ANK1	-0.18376
IBSP	0.37106
TFB1M	0.0157955
RABEP1	0.00640911
HMGB3	0.256196
NUP160	-0.0505414
BAK1	0.0830256
MUSK	0.217883
IKZF2	-0.0614106
GRN	0.127206
FAM13B	-0.0154253
ARHGAP31	-0.0687464
CENPQ	0.0616819
SARS1	0.0365528
RANBP3	0.0213742
ARID4A	-0.0950755
EIPR1	0.04147
PNPLA6	0.130692
IFT88	-0.202674
ALG1	0.0296447
ZCCHC8	-0.0271607
ABCF2	0.113642
CHPF2	0.151632
LRRC7	-0.198679
FUT8	0.199155
UBA6	0.0123365
GAB2	-0.0405176
ATP6V0A1	-0.0245891
PIAS1	-0.0637298
SLC4A7	-0.0349631
APBA2	0.333572
MAP2K3	0.045389
EFCAB1	0.237838
TMSB10	0.0466808
ASTE1	-0.0551251
RNF19A	-0.107867
PEX3	-0.0675371
GABARAPL2	0.00899071
MYOC	-0.337358
SH3YL1	-0.150506
FAM136A	0.0294334
VCL	0.172864
DEPDC1B	0.156641
DAPK2	0.426326
NSMAF	0.0516032
ADSS2	0.0178037
STAP1	-0.128431
TIMP2	0.485091
RFC1	-0.0869226
TBC1D23	-0.0100952
CUL3	-0.0458122
MYOM2	0.179031
OTC	-0.328667
CYP46A1	-0.0211633
ZZZ3	-0.0443414
SLC18A1	0.0822686
USP2	-0.0545235
CASR	0.178239
TUBG2	0.0591354
RPL26L1	0.0571006
FLT4	-0.00296938
NSUN2	-0.00122627
FBXO42	-0.0219963
MFAP3	-0.0911066
MRI1	-0.00343364
METTL1	-0.0258331
HOXC8	0.144104
AGA	-0.0765038
PI4K2B	-0.0735141
BOD1L1	-0.0826484
MAT2B	-0.0495473
TLL1	-0.200064
EDC4	0.0067619
TRIO	0.0508806
VCAN	0.263793
CLEC16A	0.10159
MSR1	0.0756667
CDH1	0.0855072
MTREX	-0.10207
DNAH5	0.00996047
ZFYVE16	-0.0772922
RIPOR1	-0.0163894
C6	-0.00811574
RAI14	0.0699294
SOX30	0.260363
PNKP	-0.00391297
BEST2	0.653569
PHLPP2	-0.00374138
SPDL1	0.14097
STAU2	-0.0338201
SLC66A1	0.0061032
CTNS	0.057217
RTN4R	0.171943
PHF23	0.0469758
CDH10	1.05981
INPP4A	-0.00628108
RAB27B	0.14248
PSMA4	0.0174376
MYO16	0.355291
LSG1	0.0126284
PARP3	0.062038
TNC	0.464826
THAP3	-0.00952052
RIPOR3	-0.240609
TDP1	0.0181905
AIFM2	-0.0634034
C2orf83	0.898312
SPATA7	-0.00229214
MED17	-0.104306
RETSAT	-0.0782528
CAPG	0.168065
AP2S1	0.0640031
USH2A	0.203719
ZPBP	0.796625
TG	0.0466664
ADAM28	0.0551258
BARX2	-0.258228
DCUN1D1	0.0398215
JADE2	0.0328578
ZIC2	0.899806
LCP2	0.0135019
TRIT1	-0.0641766
ADRB1	-0.170249
GUCA2B	-0.214036
CUL7	-0.0259516
CTNNA1	-0.0283245
PHKA2	-0.135026
CNTLN	-0.107587
EPHA3	0.33381
HSPA5	-0.064952
DSG2	-0.230535
GEMIN8	-0.0878819
OFD1	-0.0507575
GPM6B	0.465651
MAGEC2	3.03894
PREX2	-0.134502
WDR37	-0.015976
YTHDC2	-0.0633553
CTPS2	0.0135849
ATP6V1H	-0.0962541
POLR2B	-0.0235684
FAM214A	-0.147621
ARAP2	-0.127087
TPR	-0.0753683
CP	-0.195814
KATNIP	0.0311128
DTNBP1	-0.025559
XK	0.281363
ANO2	-0.120633
C12orf4	-0.00425893
SCML1	-0.109554
WWC3	0.0225457
ARHGAP6	-0.167486
FAM184B	-0.0205883
MAP4	0.0822615
GOPC	-0.018819
ROS1	2.22181
USP28	-0.0637541
HDAC9	0.147037
TSPAN17	0.120565
NOP16	-0.0423596
CC2D2A	-0.130669
RRM2B	-0.0610945
ZNF800	-0.0345467
TNFRSF17	-0.271246
SNX29	-0.120983
LMO3	0.393534
MRPS10	0.0461439
GUCA1A	0.256615
RSF1	-0.0489088
VPS13D	-0.046233
CELF2	0.13575
FAM120A	-0.0398652
R3HDM1	0.0462987
COL9A2	0.369861
KITLG	0.246195
ERCC8	-0.0773127
ADAMTS6	0.411922
H6PD	-0.0194887
VAMP3	-0.0413991
PER3	-0.162728
UTS2	0.46641
TNFRSF9	-0.030798
EPN3	0.843579
LTBP1	0.684637
RCN1	0.0689168
ELN	0.596166
RFC2	0.0103312
ARID1B	0.0272049
CLPTM1L	-0.0948059
NEDD4L	-0.119621
FOXP3	0.0845917
PPP1R3F	0.0826892
HEXB	-0.0349341
PTCD2	-0.0612616
NEXMIF	-0.0242694
JKAMP	-0.0591784
DKK3	0.229216
ARHGEF5	0.0520187
NFE2L3	0.00704498
MCUR1	-0.118867
LIMA1	-0.131513
LETMD1	-0.0183636
SLC4A8	0.22254
LAMC3	0.38166
PTGER3	-0.411141
TNIP3	0.33399
MAPK9	-0.0342588
COL23A1	-0.166768
BCAR1	0.0941368
FAM160A2	-0.0610392
HERPUD1	-0.148154
HOMER3	0.039949
RAD51	0.299415
POLQ	0.278817
PIK3CB	-0.123319
CYBA	0.0220342
THOC3	0.0386609
HEBP2	0.00842168
MPHOSPH9	-0.0272059
PLEKHA5	-0.0732977
PRSS8	0.129029
SIKE1	-0.0505233
RRP12	0.0426783
FNIP2	-0.208458
MSMO1	0.0442917
TTC17	-0.0988832
ALX4	0.0565499
FSTL4	0.273343
FOXN3	-0.0660727
METTL24	0.0502818
AKR7A2	-0.103421
MRTO4	0.00755833
NNAT	0.278507
USE1	-0.020228
MCF2L2	0.358782
NRIP2	0.137095
LAMA3	0.27926
AP5M1	-0.0564616
ANAPC4	-0.0455831
KCNQ1	-0.026812
TRAPPC3	-0.0241297
THRAP3	-0.0265539
PHPT1	-0.0522425
ENTPD2	-0.117564
LY75	0.0851051
ARID4B	-0.0637848
OPN3	-0.0301472
SDCCAG8	-0.0657705
PTPRN	0.516763
HHAT	-0.0363289
KIF1B	-0.0968159
FOXC1	0.194096
TBC1D22A	0.0683937
SYNE2	-0.0882184
PLEKHH1	-0.053249
ATP9A	0.112581
SPO11	0.267675
CBLN4	-0.0137655
CHRDL2	0.755894
FAM168A	-0.0249249
RELT	0.0875519
GALC	-0.114461
NOP58	0.0103449
SZRD1	0.0480632
KCNH2	0.328973
CUL1	0.0296826
FAM114A2	-0.0903788
CYFIP2	-0.107751
TAB2	0.0619532
GINM1	-0.0465012
EIF2AK2	-0.0604938
USP36	0.0382654
KMT2C	-0.0354858
MCOLN3	0.242078
CCDC85A	-0.217872
PUM2	0.0168507
MRPL43	0.0133128
ITIH4	-0.401414
ITIH1	0.67845
HPF1	-0.00692453
ZFR	-0.0159005
ZNF280C	0.0276624
NPFFR2	1.37633
PHF21B	0.982077
TRAF1	0.0628921
RC3H2	-0.0215527
IL17RB	-0.504094
TRAF3IP2	-0.0215185
GYG2	0.838308
DCBLD2	0.613055
SERPINB3	1.99194
SOAT1	0.0134494
PKP2	-0.188704
MSH4	-0.0730882
F7	0.292013
GDI2	0.0140704
PRDM1	-0.0223126
ATG5	0.0201454
TMCC3	-0.0967844
PITHD1	0.030919
MTA3	0.0932248
USP13	0.0641192
ATP11B	-0.0573796
LAMC2	0.975827
CDK14	-0.0480385
SEC61A1	0.0675354
PPP1R12A	0.0273761
RASGRF1	0.953672
CAMK2B	-0.131446
CROCC	0.0463649
POLR3E	0.0137697
ATP2B4	0.0560209
ZC3H11A	-0.0879161
RIOK2	-0.0228173
YIPF1	0.0280383
NDC1	0.0593227
DGKG	0.193615
FLYWCH1	0.0483271
UNKL	0.0832603
TBXAS1	-0.0191502
PARP12	0.00381828
ALDH18A1	0.0390735
TARBP1	-0.089726
GATB	-0.155421
MXD1	-0.0374802
CDK17	0.0027396
DNAJC25	-0.0841344
SLC2A3	0.145154
PSD	0.541261
CTDP1	0.0366696
YBX3	0.0729894
STYK1	0.476046
WNK1	0.107647
RPS17P5	0.121683
CCAR1	-0.0202351
OGFR	0.0520756
GNA15	0.231713
CREB3L3	-0.160302
PIGV	-0.0791662
PTPRU	0.0851192
SNRNP40	0.064685
RIMBP2	0.341455
COL11A1	1.10571
QSER1	-0.0220267
MPC1	-0.115084
ACAA1	-0.0676403
BCAT1	0.399996
HDAC7	0.111477
LZTS1	0.144907
PRDM6	0.388883
WNT8A	0.31594
SPAG4	-0.13223
NCKAP1	0.0075889
MRPS35	-0.0443895
GUCY1B1	0.0721159
SFSWAP	-0.0264091
TNK2	0.140728
MON2	-0.100767
CDH3	2.44824
ARSF	-0.36062
GPBP1	-0.0647286
DGAT2	0.210897
ZNF112	-0.115747
CS	-0.00619427
LTK	0.30806
MRPS24	0.1842
ELMO2	0.0917787
WAPL	-0.0166766
VMP1	0.0459579
APPBP2	0.0195987
POLD1	0.108469
SEZ6	0.36994
EIF4B	-0.031997
SLC6A16	0.119451
BICRA	0.0741788
SPHK2	0.0709102
RPL18	0.104269
CA11	0.183483
ISOC2	-0.0538767
U2AF2	0.0274224
EPN1	0.0686052
MED29	-0.0760339
AHRR	-0.0529385
GSC2	0.731298
ZNF275	-0.00237018
MTMR1	-0.0199741
GPC1	0.152789
ADCK1	0.126653
HAGH	-0.0822275
RNF4	0.0297666
CASP8	-0.0149208
LIMCH1	-0.0818558
INTS13	-0.0247091
TM7SF3	-0.10734
DLX3	0.342296
SPA17	-0.104746
TSPAN32	0.00217253
CCN5	1.41212
DMRT3	0.567579
ST3GAL6	-0.0862335
ATP2C2	0.0427242
NGFR	0.149281
CDON	-0.354152
TAF2	-0.0354175
HIPK2	-0.183644
TNPO3	0.0178228
BORCS8-MEF2B	-0.0679667
RFXANK	-0.00978694
TMEM161A	-0.0570155
LPAR2	0.106051
CTSA	0.013247
SUGP2	-0.0402333
SLC12A2	-0.110505
SNX24	-0.0774275
EYA2	0.514175
CNN2	0.257521
ABCA7	0.154457
SNCAIP	0.101203
DDX20	0.0045761
BTBD1	-0.0416424
FAR2	-0.0182103
BCAS1	0.683399
POU1F1	0.060341
CHI3L2	-0.106255
SBNO2	0.00867988
PMS1	-0.026693
HMG20B	0.0361152
CALCRL	-0.0771473
TAF11	-0.0038151
ANKS1A	0.260898
AP3D1	-0.0221028
ZNF76	-0.0270841
SLC9A3R2	0.0761715
NTHL1	0.0849101
UHRF1BP1	-0.00210065
GNAI3	-0.00650329
IPO5	0.0228144
OAT	0.0758852
WDR3	-0.0601808
PKN2	-0.0758715
WDR18	-0.0464963
TRAM2	0.16985
NTN1	-0.0877832
GLP2R	-0.342001
MCM10	0.363223
DGKA	0.226241
ERBB3	-0.221728
ROPN1	0.469931
ANKRD44	-0.0164044
KARS1	-0.00179967
ADAT1	-0.0116523
PDIA5	0.00184801
TBC1D22B	-0.0256186
NDUFB4	-0.111185
SPEN	-0.0199547
MYLK	0.257289
ZC3H15	-0.0151338
MAP2K4	-0.0302116
PACC1	0.0513509
SNAP91	1.23702
SLK	-0.0948257
CYB5R4	-0.035245
COL17A1	0.340225
GSTO2	0.0255792
SEC61A2	0.0605071
PRKCQ	0.14551
TLE2	0.252044
ASB1	0.0385458
FAM107B	-0.0903956
ME1	0.128754
TBC1D1	-0.0452615
CDK13	-0.019503
MTHFD2	0.25625
SLC9A7	0.093439
FOXJ2	0.0024832
YBX1	0.0403855
PDE4A	-0.0071927
PPP2R5A	-0.0564588
CTNNA2	-0.0558782
ELAVL1	0.0113831
TIE1	-0.029403
DIP2B	-0.0359359
SMARCD1	0.0726097
KDM4A	-0.0383616
NFYC	-0.0512628
ZMYND12	-0.157252
SLC9A3	-0.386968
NGEF	-0.000490124
ASPM	0.302595
CD84	0.050382
ELOVL1	0.0262918
SPI1	0.0322278
POLR1H	0.000101402
MPPED2	-0.313178
CLDN18	-0.209369
ZBTB11	-0.0302371
ATXN3	-0.0367359
GOLGA5	-0.0424356
FGFR2	-0.252781
LRRC40	-0.07501
ISOC1	-0.0812417
EML1	-0.00379199
TRMT11	-0.0330842
THUMPD1	-0.0275858
MSANTD3	0.0557011
KIF26A	-0.174647
ATG2B	-0.0164405
ARFGEF1	-0.0316336
ACSM2B	-0.347904
ZFAT	-0.121795
MTFR1	-0.0755191
STAG3	-0.227247
FECH	-0.0636199
MYO9A	-0.20154
DDX3Y	0.0430193
PFKP	-0.13149
IDI1	-0.0114879
SP100	-0.0188911
KLF6	-0.10383
PLPP1	-0.142371
NEO1	0.00388757
TRAM1	-0.00165334
PHKA1	-0.0279787
TNFRSF1A	0.111049
CACNB1	0.273409
EVI5	0.0989453
STOML1	-0.0123736
PKM	-0.0313578
DHX29	-0.0798103
DNTTIP2	-0.0361616
METTL22	0.105467
TP53BP1	0.00205777
TRO	0.308158
RRP15	-0.0145456
RHOA	0.0982747
DHX8	0.0392988
PMS2P4	-0.112414
PRKCZ	-0.0388733
ZFY	0.0606171
IARS2	-0.0764258
SYT1	1.15047
NAV3	1.14018
IDH3G	0.0219447
ROGDI	-0.0143104
PDZD4	0.641272
ATP2B3	0.834525
ROCK1	-0.00624681
CBFB	0.0406301
PDK3	-0.126483
HYAL2	-0.0380341
HDAC4	0.145249
RASSF1	0.0667809
FGFR3	-0.0678863
IFI35	-0.0118376
HEATR6	0.034837
COASY	0.0230461
PLEKHH3	0.0732241
MEF2A	-0.0618719
OTUD5	0.0859063
TFE3	0.0937121
TBC1D25	0.034626
ACSL4	0.191708
INPP5A	0.0947877
GPKOW	0.0465272
GRIPAP1	-0.0160358
FTSJ1	0.167542
PRR11	0.280774
REEP1	0.068475
ATP11A	-0.122834
POLR1A	0.0363557
LAPTM4A	0.000457918
TTC7A	-0.030312
IP6K2	0.0314827
STON1-GTF2A1L	0.574144
SRBD1	-0.0745638
KIF2A	0.137368
RASGRP2	0.207031
PSME4	0.0551385
IFT80	-0.13931
SIRT2	-0.0261963
ERLEC1	0.0113202
PPP2R5B	0.00535419
PYGM	0.227799
PAGE1	1.81015
PITX1	0.273362
TRPC7	0.15798
MAST4	-0.144962
ADGRF5	-0.149509
SDK2	0.519206
ADAM7	0.913284
NUP133	-0.0392524
NUCKS1	0.0124677
VPS35	-0.0376945
DNAJA2	-0.0325327
BCL3	0.137108
KCNAB2	0.127044
ABCC9	0.193803
GAL	0.670926
CLEC2D	0.0752764
FUNDC1	-0.057726
MAOB	-0.175439
RORA	-0.143244
DRD4	0.1855
TGFBR3	-0.0216236
PLA2G10	0.156194
HES2	-0.278567
ATP1B3	0.0641507
NEDD4	-0.00361482
PIGB	-0.108725
MAPK6	0.0335856
GNB5	-0.0148458
RAB27A	0.0349252
HDHD5	-0.0794696
UFD1	0.0408533
LRP6	-0.0378362
GUCY2C	-0.0465296
SCT	0.669205
PHRF1	0.00375409
ELP1	-0.0709998
NUCB2	-0.116125
PFN2	-0.00523518
PTPN3	-0.147828
SPTB	0.546937
DAPP1	0.157886
FGF10	1.72468
SLC44A1	-0.0451764
TMEM260	-0.0376384
SMG6	0.00454674
EXOC5	-0.00300607
CLTCL1	0.0528222
FGF22	0.166893
FSTL3	-0.183903
DGCR2	0.00513274
RNF126	-0.0205207
MNT	0.0407314
ZXDC	-0.0671508
JMJD6	0.0716986
POLB	-0.0360993
ST6GALNAC1	0.397078
WIPI1	-0.0194921
FRMPD1	-0.289896
GBA2	-0.0629634
NDST1	-0.0337882
ASNS	0.0581008
AP3M2	-0.0504346
CNGB1	0.699778
ST6GALNAC2	0.45724
CHAT	0.351549
PABPC1	0.142958
TESK2	0.0668616
CFAP20	-0.0241555
CSNK2A2	0.0666454
PTPN21	0.0453091
EIF2B3	-0.00314692
CAMK2A	1.26999
TCOF1	0.161902
CDC42	-0.0050902
OSBPL3	-0.0401282
EPHA8	1.56811
SLC12A3	3.25245
RAD18	0.0812997
ATP2B1	0.164153
TRPM5	0.451508
NCK2	0.018281
MAP4K4	0.116699
MGAT4A	-0.0781827
RPL31	0.103701
WDR1	0.0816488
SNX13	-0.127588
MS4A12	1.48817
ARHGAP10	-0.000548212
RPS6KA2	0.0130417
ING3	-0.0687599
VASH1	0.0895449
LMCD1	0.236778
BUD23	0.02262
SEL1L	-0.035379
TRIP13	0.247255
ATP6AP1	-0.0483842
TCF3	0.0913
TRIB2	0.0716102
DAZAP1	0.034812
MBD3	0.0184938
PRLH	-0.0307085
HLTF	-0.111602
FAM50A	0.0294857
FAM3A	0.0138043
CPSF1	0.0582369
MYO3B	0.814901
CYBRD1	0.502448
CDH19	1.1818
PDCD2	0.0236149
SLC6A15	1.29772
RDH11	-0.0447141
PRKACA	0.0470425
ADGRL1	0.382387
SPP2	0.62286
ACTN1	0.26893
ZFYVE26	0.00793979
RPS6KA6	-0.0525155
EPN2	0.0534692
PTPN18	0.0135148
LIMS2	0.229956
ASIC4	0.683037
SPEG	1.06218
LNX1	-0.117665
ALDH3A2	-0.255508
TFRC	0.0481037
SREBF1	-0.00223277
TRPC5	0.351767
AFF4	-0.0608334
UBE2D1	0.0897544
MPP5	-0.0772761
RHOBTB1	-0.241313
SMC1A	-0.0344252
HSD17B10	0.0522642
MARK2	0.0243596
HMMR	0.368134
CHFR	0.063963
TRHDE	-0.341471
P4HA2	0.0520747
FCGR2B	0.155581
NFATC3	-0.0397071
TRNT1	0.0615337
ACADVL	-0.119996
STK10	0.0105165
FBXW11	-0.0402668
ACAP1	0.0745671
CRMP1	0.14804
EVC	0.0789875
DERL2	-0.0459175
SIDT1	0.0787442
NDE1	0.0717919
IRAG1	0.230256
TMEM38A	-0.144299
AP1M1	0.0624722
PVR	0.0258979
XRCC1	0.0112758
SCARB1	-0.0101611
CYP2W1	0.657738
MCM2	0.221464
MOV10L1	0.404388
PANX2	0.358584
SELENOO	0.0236459
TP63	0.216626
ALPK1	-0.0901248
LLGL2	-0.0627803
PDE8A	-0.0687681
CLCN4	-0.218866
NLE1	0.057341
SDHA	-0.0126593
SMARCE1	-0.0134826
FNDC8	-0.0298828
GSDMB	0.0934815
KDM5A	-0.0245764
ADAM11	0.250231
PPP2R3A	-0.102072
FERMT2	0.107631
ABCB11	0.975978
DHRS9	-0.0872355
CD5L	-0.750679
PTGS2	0.295108
IGF2BP2	1.02872
MAP3K13	-0.136194
ST6GAL1	0.0325004
TBX21	-0.0619088
VDAC1P1	-0.00384925
FRY	0.0759683
PICALM	-0.11078
NSF	-0.0240988
GLI2	0.557801
CLASP1	0.0253052
MRPS34	0.0559956
NOTCH3	0.182034
CLNS1A	-0.00244541
PPP2R2C	1.37003
TEAD2	0.231021
EED	-0.00156159
CDHR2	-0.0630055
SNCB	0.568585
TSG101	-0.054678
NCBP3	0.0275318
ATP2A3	0.105512
CA12	-0.128952
MGLL	3.63642e-05
NTN4	-0.212958
BCS1L	-0.0660074
NUAK1	0.119468
DPP8	-0.0509313
SLC24A1	-0.00559251
ZNF532	-0.0343498
SCARF1	-0.0664798
LMAN1	-0.128882
HACD3	0.0353483
IPCEF1	-0.0254376
ZZEF1	0.00179863
NOX3	0.843571
ENO1	-0.129465
SLC12A1	2.68328
MYDGF	-0.0151476
ANO8	0.0268007
TUBE1	-0.0391644
ARHGEF10L	-0.132847
TXK	-0.121846
WSCD2	0.446058
KCNQ2	1.19596
TACR2	0.0679942
ACTR6	-0.0663011
TIPIN	-0.0213469
SRI	0.00699247
EIF4G3	-0.0322434
NUP37	0.0214749
SEMA3A	1.17843
GTSE1	0.40298
SEMA3C	0.528746
TTC38	-0.0320619
ACAT1	-0.348847
GRAMD4	0.00832737
CELSR1	0.00972776
WNT8B	0.379996
ZNF638	-0.0872988
SLC25A40	-0.163866
TIMM21	-0.0955489
ADD2	0.460055
FGF4	0.435432
RASAL2	0.0262204
VPS9D1	0.0092314
ZNF37A	-0.129016
MARK3	0.0328027
SLC25A3	-0.00305656
FNDC3B	-0.019248
FOSL2	0.00212252
CACNG5	-0.146408
CACNG4	1.32865
FRYL	-0.0672718
TMEM131	-0.0239215
FSCN1	0.216266
ACTB	0.113615
MOCOS	0.378053
PLD1	-0.132427
ATP12A	2.38492
WDR62	0.399592
DLG1	-0.0964551
RAB7A	0.0244189
BCAP29	-0.0416346
SEC31B	-0.109616
SART3	0.00878152
ARHGAP15	0.0801329
TUBA3D	0.0415223
PAX2	-0.179036
EXOSC7	0.0525185
KIFAP3	-0.0966265
MKRN2	0.0944391
MCM6	0.121158
REXO2	-0.0672397
RBM7	-0.0313305
RBMS2	-0.0382709
BAZ2A	0.00734922
PTPN23	0.0671484
MLH1	0.00958345
UNG	0.0478513
FMO4	-0.0167224
KLHL20	-0.0282057
RGS11	0.35771
SLC46A1	-0.150271
PLXNA2	-0.146667
SPAG5	-0.267929
ANKRD13A	-0.0945819
TPD52	-0.222743
ACACB	-0.141966
TRAF4	0.0643387
PAG1	-0.0867974
GPATCH1	-0.0755428
ICAM3	0.0344872
NT5C2	-0.00167506
MCAM	-0.0311823
GPC4	-0.0204395
MBNL3	0.0432471
CAMSAP3	-0.0805785
RAP1GAP	-0.175048
XAB2	0.0482797
ARHGEF1	0.025077
STXBP2	-0.0393846
MAP2K7	-0.00304775
NMRK2	-0.425082
DGKD	-0.00369495
CTTNBP2	-0.182416
ACTL6B	1.06535
RARB	0.0402306
TOP2B	0.0853804
TM9SF3	0.00448002
NFKB2	-0.0469682
UBE2T	0.240394
PPP1R12B	0.199603
DNAJC10	0.0178764
GTF3C1	0.054333
IL4R	0.0947665
USP33	-0.0690761
PAK3	0.316992
CAPN6	-0.0962863
DCX	0.115981
SNRPA	0.0970886
SPAG6	-0.0239735
EXOSC5	-0.0307258
DYNC1I2	-0.0144076
APBB1IP	-0.0976542
LRCH4	0.0827408
FAM76B	-0.0188845
SIRT6	0.00765616
TYR	0.368648
POLD3	0.0381156
ACTN2	0.47317
CAPZB	0.0712849
GPR137B	-0.0967719
NAALAD2	0.320934
JADE1	-0.129891
SLC25A43	-0.0404202
UBE2A	0.0490542
FGFR1	0.190521
FKBP6	0.485995
SMC1B	0.00951898
FBLN1	1.11342
ITGA8	0.239699
CST7	-0.0311403
MAP2	0.19471
PIAS2	-0.0673069
AMPH	0.889288
ARAF	0.0477287
MCCC1	-0.172351
LAMP3	0.0876603
FAP	0.700302
NEBL	-0.278199
ACER3	0.00270185
UBE2K	-0.000555816
PIK3C3	-0.0935963
N4BP2	-0.0569551
TIGAR	0.0650263
TULP3	-0.0329968
SYNJ2	0.206264
ADCY2	-0.261685
PPP2R5C	0.0427531
PMS2P1	-0.0629284
RBFOX1	0.333973
GNB1	0.00133618
HOXA9	0.0208945
EDN1	-0.259668
MLLT10	-0.0810993
ZCWPW1	-0.000391058
ADCYAP1R1	0.265385
FGF20	-0.0561457
P2RY10	0.0535023
ITM2A	0.115041
NRDC	-0.0398238
VDAC3	-0.0833721
PCM1	-0.0713473
TNRC6C	0.0562305
CBFA2T2	0.0188671
BRINP1	0.192551
ITCH	-0.0434171
PKD2L2	-0.13008
TP53INP2	-0.143202
SDF4	0.00671082
MYH7B	0.0164963
BPIFB2	0.214015
TP73	0.04801
TOLLIP	-0.0567366
UBE2D4	-0.0620148
CLUL1	0.20184
RUNX1T1	0.208947
CDH17	0.644979
THOC1	-0.0650356
FKBP7	0.10329
OSBPL6	0.45857
SLC1A3	-0.0326655
XRCC5	0.0208797
LXN	-0.0226048
SP140	0.119172
MKNK1	-0.00676808
TNS1	-0.0710093
REXO1	-0.0150569
SAR1A	-0.00997133
CDC14A	-0.0968787
RAPGEF3	0.092476
CEACAM1	-0.153811
SENP1	0.0442195
DUSP13	0.159405
CIC	0.0660269
LIPE	-0.0134106
FDFT1	-0.0177545
PAFAH1B3	0.104017
OPHN1	-0.0148914
AFM	-0.147418
KIF22	0.150693
SCGN	-0.292558
CARMIL1	0.0456441
PGM1	-0.0480328
DDX1	-0.0199257
DNM2	-0.0487894
EPB41L2	0.123755
RIMS1	0.672057
MOXD1	1.28013
STX7	-0.0611713
RABL2B	-0.0313081
KEAP1	0.0159832
DDX43	-0.162351
PTPRH	0.555366
DCT	0.224098
SLC35C2	0.0998351
CRYBG3	0.0150974
EPHA6	-0.201573
SCTR	-0.0864232
RFX3	-0.0735255
RIF1	-0.0830846
RAB21	-0.092148
SLC4A4	-0.072126
SMARCA2	0.00355309
RDH8	1.88706
SESN1	0.00395102
MID2	-0.00922821
DNAAF6	0.174491
COL5A3	0.117944
SRCAP	0.0205413
PUM3	-0.0073558
CPB2	0.500576
CHRNA3	0.590089
KCNN2	0.0436989
CNOT4	-0.029142
PSEN1	0.0126405
CPOX	0.1133
CLDND1	0.0179374
MOK	0.0576634
HSP90AA1	0.101411
RBL1	0.0141951
DLGAP4	0.12621
IGSF9B	0.14548
CFHR2	1.32936
CROCCP3	-0.0620767
NDC80	0.214178
AP4E1	0.0308013
RSBN1	-0.0607827
MAGI3	-0.00589638
CXCL2	0.198336
AFP	0.546764
COL4A4	0.0130308
TCF7	0.1989
OSTM1	0.0173809
CDH7	0.899739
IMPG2	-0.0928384
PCNP	-0.018883
EXD2	-0.015638
ARG2	-0.198887
MEF2C	0.00561666
PTPRC	0.00225375
CACNA1S	0.50203
PKP1	-0.0554534
UBA5	-0.217237
STK17B	0.0947526
CDC14B	-0.136497
ZNF510	-0.0609669
LRP2	-0.249168
ZNF506	-0.0800104
JMJD4	0.0465389
DUSP12	0.0119544
AACS	0.0493313
DELE1	0.00966406
SLC13A1	-0.302379
CADPS2	-0.0223545
PCDHB4	-0.00939891
PCDHA6	0.468517
PCDHGA2	0.0538586
HSPB11	-0.0421198
PHLPP1	0.0445683
ATP8B1	0.15858
IL12RB2	-0.398515
SMARCD3	0.412352
WDR70	0.010163
FYB1	0.0461117
MPP4	0.565274
STRADB	-0.0848404
BZW1	0.084318
PGR	0.455911
C1QTNF3	-0.293491
ME2	-0.047305
C5orf22	-0.00964729
CCNT2	0.0126338
FAM135A	-0.216186
COL19A1	-0.190466
EPB41L3	-0.171009
COBLL1	0.00843345
DLG3	-0.083048
KCNK2	0.057471
SERTAD4	-0.0287959
TRAF5	0.0905578
MRPL22	-0.0920962
GEMIN5	-0.0519355
OPRK1	1.02441
NFE2L1	-0.0932292
SEMA5B	-0.0152044
GSK3B	0.0463085
ITGB5	0.13249
ERC1	0.011793
XPO1	-0.0353769
LINC01587	-0.341808
RNF13	-0.152565
TRPM3	-0.265898
PALB2	-0.026681
DOP1A	-0.0924527
LYRM2	0.00370248
BCKDHB	-0.215881
KAT6A	-0.0532814
TUT7	0.0110814
ULK2	-0.0277665
GRHL2	1.99524
TNPO1	-0.00886342
PLOD1	0.0683009
P2RX5	0.605148
ITGAE	0.108344
DIS3	-0.0776007
PIBF1	-0.086209
TDRD3	-0.126428
AC000061.1	-0.638492
NUFIP1	-0.0109961
PDS5B	-0.0165278
OXCT1	0.107385
RRAGB	-0.0146557
EPYC	0.0640913
CYLD	-0.0590091
SLC27A5	0.141571
ZNF324	-0.00864256
ZNF671	-0.05018
ZNF416	0.0375251
ZNF586	-0.0896963
ZNF446	0.0286173
ZNF264	-0.0997639
RPS5	0.161636
FAT1	0.00953623
YTHDC1	-0.0710045
CHMP2B	0.0244182
SMAP2	-0.00652443
PPIE	-0.0247549
ZMPSTE24	-0.0490286
STARD7	-0.0268749
NOA1	0.0291424
REST	-0.0403035
HAL	-0.0838034
SSH1	0.0953626
GSTP1	0.0749684
APLP2	-0.0722693
FAM234B	-0.123877
SLCO1A2	-0.411719
WBP11	0.0416672
EIF3I	0.0297473
NKAIN1	0.255409
COL16A1	0.859825
TXLNA	0.0395307
APOB	-0.00957807
NCOA1	0.00471215
AGBL5	0.0606972
EFR3B	0.189932
KIF3C	0.204957
RAB10	0.0124288
GCKR	0.948492
HADHA	-0.0493883
MAPRE3	-0.0482053
CAD	0.14539
CD59	-0.110693
CD82	0.214231
BCORL1	0.0521801
ATRX	-0.0700196
AK6	-0.0701339
FCN1	-0.0106787
MYNN	-0.0829257
MECOM	0.109763
SCAMP1	-0.13177
PREP	0.0288214
HACE1	0.00931107
SEH1L	-0.0509267
WDR47	-0.039411
WDFY1	-0.00742849
OVGP1	-0.175958
SLC25A24	-0.0396883
MAP3K4	0.00651594
PILRA	-0.0272711
IGSF9	0.373246
ABCB1	-0.1614
ZNF213	0.0627886
AKR1B1	0.028194
CPNE3	-0.0652989
RRN3	-0.00419616
CTTN	-0.00191357
WNT11	0.281014
MTIF2	-0.0299061
DDHD2	-0.123575
TTC39A	-0.331518
EPS15	-0.0330328
ORC1	0.157523
MGST2	-0.162363
CHERP	0.0504403
ATG16L1	0.0684425
USP40	-0.0520017
POMGNT1	-0.0425056
RAD54L	-0.0488608
MAST2	0.0823013
DNAJA1	0.00143601
B4GALT1	0.135704
CHMP5	-0.0675659
NFX1	-0.0740873
AQP6	1.76947
DIMT1	0.0979151
IPO11	-0.0266155
FOLH1	-0.213465
EIF2AK1	-0.0119101
NME8	-0.0966821
EPDR1	-0.0401425
SNX10	-0.00742894
SEPHS1	0.00821341
MRPL28	-0.000248684
HBQ1	0.485266
ITPKC	0.0225407
CEACAM6	0.390301
FAT2	0.268465
RBM22	-0.0182567
TMED2	-0.00315187
ERO1B	-0.291529
ZFAND6	-0.0254306
HSD17B2	0.257896
TXLNG	-0.0572005
PPEF1	0.4176
LAT2	-0.0106272
HUWE1	0.0147941
ZW10	-0.023729
ALG9	-0.0698218
MYBPC2	0.24737
NOX4	-0.173463
ACOX3	0.012411
MTMR2	0.00598486
PPP1R15A	-0.0414661
HSD17B14	-0.0731199
TRIP6	0.0524277
ACHE	0.429591
FTL	0.0885949
SRRT	0.0281463
BAX	0.0393965
NLK	-0.0745684
PIGS	0.0328132
ADAMTS2	0.243615
TMPRSS11E	2.59966
ATXN7L3	0.101143
PGS1	0.0673035
PSMC5	0.0879721
UIMC1	-0.00531668
CETP	-0.0831377
MMP2	0.400143
MT3	-0.156886
LPCAT2	0.0200773
GNAO1	0.39339
OGFOD1	0.0428861
SH3BP2	-0.145113
NOP14	-0.0221772
ADD1	-0.000928828
L2HGDH	-0.166484
TXNDC16	-0.137431
RTRAF	0.107098
NID2	0.110771
GMCL1	-0.0516732
SF3B2	0.021511
KLHL42	0.0792354
GNAS	-0.01023
DNM1L	-0.0183295
PTHLH	0.00850873
PHACTR3	0.184805
ERGIC2	0.0292608
TFAP2C	1.38196
AURKA	0.271233
CASS4	0.00392818
PIR	-0.0691436
AAMDC	-0.0833408
RFX2	-0.0523437
METTL2A	-0.00706997
SULT2B1	0.59447
ALG6	-0.0577048
CNOT3	0.0316245
GP6	0.259027
PTPN4	-0.0352769
DDX18	-0.029981
KHSRP	0.0460387
GNA11	0.036526
ASAP3	0.0950825
EDEM2	0.0467716
DNMT3B	0.0697836
REM1	0.394304
TPX2	0.487457
FER1L4	-0.0814367
PDRG1	0.0772062
EPB41L1	0.0475873
SLC15A1	0.0957934
DOCK9	-0.128218
ANKRD10	0.0347586
TGDS	-0.0927216
DOCK3	0.157231
C3orf18	0.0682025
COQ9	-0.11952
TMEM40	0.767141
KIF9	0.0383658
ARHGAP28	-0.116745
CRLS1	0.0848164
DEFB127	0.310317
PPP1R13B	0.0220763
ATRN	-0.00278982
SMOX	0.0412295
SIGLEC1	0.124297
FKBP1A	0.0382979
NSFL1C	0.0121177
SLC4A11	0.392019
C20orf194	0.0337076
ZNF343	-0.053054
EBF4	0.20585
CPXM1	0.784551
MAVS	-0.0535702
LZTS3	0.0356866
F11	-0.0181726
XRN2	0.00485706
KIZ	-0.00162573
DYNLL1	0.0212806
TESC	0.435131
SNX5	-0.0474258
RPL6	0.0619622
SIRPG	0.0623464
MAPKAPK5	-0.0372671
P2RX7	-0.103857
ESF1	-0.0628864
RBBP9	-0.0737338
ANAPC5	0.0507231
SLC23A2	0.0645293
SLC8B1	0.110258
TMEM230	-0.0452052
DZANK1	-0.0453029
KDM2B	0.0246315
CFAP61	0.439909
LHX5	0.933845
TASP1	0.00536455
OAS1	-0.131083
GCN1	0.0685373
RPLP0	0.0675931
PXN	0.0720152
SIRT4	-0.0767716
RPH3A	0.00247658
KIF16B	-0.0961722
TRMT6	0.0603162
CHGB	0.413803
PEBP1	-0.108763
TBX5	1.59708
BRAP	-0.00747154
ERP29	0.0498276
NOS1	0.896222
FUS	-0.0218026
IGBP1	-0.0053514
FXYD5	0.142751
ZNF302	-0.0238832
GRAMD1A	0.119398
FXYD3	1.16921
HEPH	0.287478
CDIP1	0.0157942
CMTM1	0.179862
KCNH4	0.369263
GANAB	-0.0350459
GMIP	0.0959781
RBM41	-0.0671403
BIRC5	0.440503
LAG3	0.0295487
MLF2	0.0454293
OTUB2	0.0887672
DDX24	0.00610112
ZBTB25	-0.0243181
NECAP1	-0.057141
ARHGAP4	0.0555216
ANKRD24	-0.00904288
DHX32	-0.0117994
RCOR1	-0.0127304
GPATCH2L	0.0133301
LTBP4	0.651631
BLVRB	0.0159879
SLC9A1	0.132266
SPTLC1	-0.0282198
PAPOLA	-0.00975928
CCNK	0.0375695
PCBP4	0.197435
RGS1	-0.196209
YPEL3	-0.0157208
MRPS33	-0.0608272
NDUFB2	0.0624642
NUDC	0.0752618
MAEA	-0.0271547
ICAM1	-0.0450523
STRN4	0.0186537
IRAK3	-0.0279894
LYZ	-0.00918978
SI	1.11776
MUL1	-0.00830431
TFAP4	0.0799427
PDCD7	-0.0225774
SPG21	0.0154762
FETUB	0.136368
DNAJB11	0.0198516
P3H2	-0.217871
THPO	0.0719952
CHRD	0.303078
FLT3LG	0.160893
RAB11FIP3	-0.0932791
GNPTG	-0.0378265
ZNF268	-0.000805134
GOLGA3	0.01696
PABPC4	0.0726613
CD209	0.343129
CERS4	-0.149205
MCOLN1	-0.0141108
USP48	-0.0622169
EFNB1	0.0277449
PDPR	-0.045813
AARS1	0.0134344
GLG1	-0.0344733
KIF4A	0.449225
TNRC6A	-0.0210744
PLEKHG2	0.182363
DLL3	0.261812
NAT14	0.211059
PITPNM2	-0.00268616
EXOC1	-0.0733696
RBM27	-0.00896995
POU4F3	-0.0572872
OSBPL8	-0.0354554
DTX2	0.0863764
NLRC4	-0.0911538
PUS7	-0.0632366
LAMB4	0.155885
NRCAM	-0.221473
LAMB1	0.107153
SLC26A4	0.184107
SLC26A3	0.29187
DLD	-0.0966635
WDR7	-0.0791396
TXNL1	-0.0749732
IL5RA	-0.0653479
ABCC6	-0.0666898
CMTM6	0.104382
ITGA6	-0.240101
RAPGEF4	-0.026799
MAP3K20	0.142233
SMPX	0.725374
FH	-0.116541
SEL1L3	-0.120531
TF	-0.322975
CDV3	0.00211
MYO15A	0.211057
ALKBH5	-0.0639324
APOH	1.11499
NLRP1	0.0504997
PITPNM3	0.390161
SPAG7	0.00684699
ORC6	0.311403
ZFHX4	0.74004
SLC17A6	0.682018
CPA1	0.802028
ZC3HC1	-0.0510616
ESR1	0.395825
RGS17	0.50807
ANGPT2	-0.259178
TMEM101	-0.108046
CD200	-0.07319
CCDC80	0.861694
CMA1	0.146393
PSME1	-0.0354075
PPP2R3C	0.0382563
HAUS4	-0.0138838
JPH4	0.346059
MYH7	0.978117
CEBPE	0.180857
SLC7A8	0.467022
OSGEP	0.0306383
SLC22A17	0.0844921
RNF31	0.0715873
SCFD1	-0.0450775
G2E3	0.0461181
HECTD1	-0.0159512
HNRNPC	-0.008231
RPGRIP1	0.0822449
SUPT16H	0.0589667
TOX4	-0.0152245
GEMIN2	0.0764804
TGM1	1.18054
TINF2	0.0529211
DAZL	1.21382
TBL1Y	0.558704
SEMA6A	-0.193098
TRPM7	-0.0832628
TYRO3	0.309808
WDR76	0.0807379
CAPN3	-0.0857252
SNAP23	0.00286821
TBX15	0.136951
PHGDH	0.170817
COL9A3	0.159841
EZR	-0.0667705
MYL6	0.0265237
AGO1	-0.00635114
TEKT2	0.0842165
CLSPN	0.19111
RFFL	0.022079
UNC13D	0.182677
MFSD11	0.0406781
DPYSL2	-0.0443691
TGFB2	0.38731
GPATCH2	-0.0590366
NUP50	-0.000846898
CDC45	0.340441
COMT	0.0901591
ADA2	0.0535641
AC016026.1	-0.0408799
VNN3	0.604142
ECHDC1	-0.0785211
[truncated: 58,661 more rows]
