# Supplementary material for: An integrated bioinformatic investigation of kallikrein gene family members in kidney renel cell carcinoma
Source: PLoS One. 2024 Aug 8;19(8):e0305070. doi: 10.1371/journal.pone.0305070 (PMC11309392; doi:10.1371/journal.pone.0305070)
Supplement: S2 Raw data — (ZIP) [file pone.0305070.s004.zip]

Archive with 2 entries (2 files):
- KIRC_rnaseq_clinical_raw.xlsx
- KIRC_rnaseq_tpm_Xena.txt
